# Supplementary material for: Supramolecular structures of NiII and CuII with the sterically demanding Schiff base dyes driven by cooperative action of preagostic and other non-covalent interactions
Source: IUCrJ. 2021 May 1;8(Pt 3):351–61. doi: 10.1107/S2052252521000610 (PMC8086159; doi:10.1107/S2052252521000610)
Supplement: Supplementary file 1 [file m-08-00351-sup1.cif]

 
data_ba37 
#==============================================================================

# PROCESSING SUMMARY (IUCr Office Use Only)

_journal_date_recd_electronic      2020-07-23
_journal_date_to_coeditor         ?
_journal_date_from_coeditor       ?
_journal_date_accepted     2021-01-18
_journal_date_printers_first      ?
_journal_date_printers_final      ?
_journal_date_proofs_out          ?
_journal_date_proofs_in           ?
_journal_coeditor_name            ?
_journal_coeditor_code      ED5022SUP1
_journal_coeditor_notes
; ?
;
_journal_paper_category      FA
_journal_techeditor_code      M210061
_iucr_compatibility_tag          ACTA95
_journal_techeditor_notes  
;
;
_journal_coden_ASTM               ?
_journal_name_full                ?
_journal_year                     ?
_journal_volume                   ?
_journal_issue                    ?
_journal_page_first               ?
_journal_page_last                ?
_journal_suppl_publ_number        ?
_journal_suppl_publ_pages         ?

#==============================================================================

  
_audit_creation_method            'SHELXL-2016/6' 
_shelx_SHELXL_version_number      '2016/6' 
_chemical_name_systematic         ? 
_chemical_name_common             ? 
_chemical_melting_point           ? 
_chemical_formula_moiety          'C26 H32 N2 Ni O2' 
_chemical_formula_sum 
 'C26 H32 N2 Ni O2' 
_chemical_formula_weight          463.24 
  
loop_ 
 _atom_type_symbol 
 _atom_type_description 
 _atom_type_scat_dispersion_real 
 _atom_type_scat_dispersion_imag 
 _atom_type_scat_source 
 'C'  'C'   0.0033   0.0016 
 'International Tables Vol C Tables 4.2.6.8 and 6.1.1.4' 
 'H'  'H'   0.0000   0.0000 
 'International Tables Vol C Tables 4.2.6.8 and 6.1.1.4' 
 'Ni'  'Ni'   0.3393   1.1124 
 'International Tables Vol C Tables 4.2.6.8 and 6.1.1.4' 
 'N'  'N'   0.0061   0.0033 
 'International Tables Vol C Tables 4.2.6.8 and 6.1.1.4' 
 'O'  'O'   0.0106   0.0060 
 'International Tables Vol C Tables 4.2.6.8 and 6.1.1.4' 
  
_space_group_crystal_system       triclinic 
_space_group_IT_number            2 
_space_group_name_H-M_alt         'P -1' 
_space_group_name_Hall            '-P 1' 
  
_shelx_space_group_comment 
; 
The symmetry employed for this shelxl refinement is uniquely defined 
by the following loop, which should always be used as a source of 
symmetry information in preference to the above space-group names. 
They are only intended as comments. 
; 
  
loop_ 
 _space_group_symop_operation_xyz 
 'x, y, z' 
 '-x, -y, -z' 
  
_cell_length_a                    6.4256(6) 
_cell_length_b                    7.7129(8) 
_cell_length_c                    11.9856(11) 
_cell_angle_alpha                 98.709(8) 
_cell_angle_beta                  101.800(8) 
_cell_angle_gamma                 104.300(8) 
_cell_volume                      550.52(10) 
_cell_formula_units_Z             1 
_cell_measurement_temperature     173(2) 
_cell_measurement_reflns_used        6716 
_cell_measurement_theta_min       3.4 
_cell_measurement_theta_max       27.95 
  
_exptl_crystal_description        needle 
_exptl_crystal_colour             'light brown' 
_exptl_crystal_density_meas       ? 
_exptl_crystal_density_method     ? 
_exptl_crystal_density_diffrn     1.397 
_exptl_crystal_F_000              246 
_exptl_transmission_factor_min    ? 
_exptl_transmission_factor_max    ? 
_exptl_crystal_size_max           0.160 
_exptl_crystal_size_mid           0.080 
_exptl_crystal_size_min           0.060 
_exptl_absorpt_coefficient_mu     0.907 
_shelx_estimated_absorpt_T_min    0.868 
_shelx_estimated_absorpt_T_max    0.948 
_exptl_absorpt_correction_type    multi-scan 
_exptl_absorpt_correction_T_min   0.651 
_exptl_absorpt_correction_T_max   1.000 
_exptl_absorpt_process_details    'X-Area (Stoe & Cie, 2001)' 
_exptl_absorpt_special_details    ? 
_diffrn_ambient_temperature       173(2) 
_diffrn_radiation_wavelength      0.71073 
_diffrn_radiation_type            MoK\a 
_diffrn_source                    'Genix 3D I\mS microfocus X-ray source' 
_diffrn_measurement_device_type   'STOE IPDS II two-circle-diffractometer' 
_diffrn_measurement_method        \w 
_diffrn_detector_area_resol_mean  ? 
_diffrn_reflns_number             6716 
_diffrn_reflns_av_unetI/netI      0.0486 
_diffrn_reflns_av_R_equivalents   0.0361 
_diffrn_reflns_limit_h_min        -7 
_diffrn_reflns_limit_h_max        8 
_diffrn_reflns_limit_k_min        -10 
_diffrn_reflns_limit_k_max        10 
_diffrn_reflns_limit_l_min        -15 
_diffrn_reflns_limit_l_max        15 
_diffrn_reflns_theta_min          3.555 
_diffrn_reflns_theta_max          27.567 
_diffrn_reflns_theta_full         25.000 
_diffrn_measured_fraction_theta_max   0.992 
_diffrn_measured_fraction_theta_full  0.996 
_diffrn_reflns_Laue_measured_fraction_max    0.992 
_diffrn_reflns_Laue_measured_fraction_full   0.996 
_diffrn_reflns_point_group_measured_fraction_max   0.992 
_diffrn_reflns_point_group_measured_fraction_full  0.996 
_reflns_number_total              2530 
_reflns_number_gt                 2282 
_reflns_threshold_expression      'I > 2\s(I)' 
_reflns_Friedel_coverage          0.000 
_reflns_Friedel_fraction_max      . 
_reflns_Friedel_fraction_full     . 
  
_reflns_special_details 
; 
 Reflections were merged by SHELXL according to the crystal 
 class for the calculation of statistics and refinement. 
  
 _reflns_Friedel_fraction is defined as the number of unique 
 Friedel pairs measured divided by the number that would be 
 possible theoretically, ignoring centric projections and 
 systematic absences. 
; 
  
_computing_data_collection        'X-Area (Stoe & Cie, 2001)' 
_computing_cell_refinement        'X-Area (Stoe & Cie, 2001)' 
_computing_data_reduction         'X-Area (Stoe & Cie, 2001)' 
_computing_structure_solution     'SHELXS (Sheldrick, 2008)' 
_computing_structure_refinement   'SHELXL (Sheldrick, 2008)' 
_computing_molecular_graphics     'XP in SHELXTL-Plus (Sheldrick, 2008)' 
_computing_publication_material   SHELXL 
_refine_special_details           ? 
_refine_ls_structure_factor_coef  Fsqd 
_refine_ls_matrix_type            full 
_refine_ls_weighting_scheme       calc 
_refine_ls_weighting_details 
'w=1/[\s^2^(Fo^2^)+(0.0456P)^2^+0.4632P] where P=(Fo^2^+2Fc^2^)/3' 
_atom_sites_solution_primary      ? 
_atom_sites_solution_secondary    ? 
_atom_sites_solution_hydrogens    geom 
_refine_ls_hydrogen_treatment     constr 
_refine_ls_extinction_method      none 
_refine_ls_extinction_coef        . 
_refine_ls_number_reflns          2530 
_refine_ls_number_parameters      142 
_refine_ls_number_restraints      0 
_refine_ls_R_factor_all           0.0592 
_refine_ls_R_factor_gt            0.0496 
_refine_ls_wR_factor_ref          0.1094 
_refine_ls_wR_factor_gt           0.1056 
_refine_ls_goodness_of_fit_ref    1.151 
_refine_ls_restrained_S_all       1.151 
_refine_ls_shift/su_max           0.000 
_refine_ls_shift/su_mean          0.000 
  
loop_ 
 _atom_site_label 
 _atom_site_type_symbol 
 _atom_site_fract_x 
 _atom_site_fract_y 
 _atom_site_fract_z 
 _atom_site_U_iso_or_equiv 
 _atom_site_adp_type 
 _atom_site_occupancy 
 _atom_site_site_symmetry_order 
 _atom_site_calc_flag 
 _atom_site_refinement_flags_posn 
 _atom_site_refinement_flags_adp 
 _atom_site_refinement_flags_occupancy 
 _atom_site_disorder_assembly 
 _atom_site_disorder_group 
Ni1 Ni 0.500000 0.000000 0.500000 0.01432(15) Uani 1 2 d S . P . . 
O1 O 0.6307(3) 0.1097(3) 0.65492(15) 0.0203(4) Uani 1 1 d . . . . . 
N1 N 0.2904(3) 0.1441(3) 0.49251(18) 0.0155(4) Uani 1 1 d . . . . . 
C1 C 0.5253(4) 0.1577(3) 0.7319(2) 0.0171(5) Uani 1 1 d . . . . . 
C2 C 0.3233(4) 0.2021(3) 0.7014(2) 0.0165(5) Uani 1 1 d . . . . . 
C3 C 0.2208(5) 0.2567(4) 0.7883(2) 0.0205(5) Uani 1 1 d . . . . . 
H3 H 0.085866 0.287318 0.766718 0.025 Uiso 1 1 calc R U . . . 
C4 C 0.3133(5) 0.2664(4) 0.9042(2) 0.0243(6) Uani 1 1 d . . . . . 
H4 H 0.241786 0.301213 0.962260 0.029 Uiso 1 1 calc R U . . . 
C5 C 0.5140(5) 0.2243(4) 0.9351(2) 0.0257(6) Uani 1 1 d . . . . . 
H5 H 0.578808 0.231165 1.014944 0.031 Uiso 1 1 calc R U . . . 
C6 C 0.6196(5) 0.1731(4) 0.8520(2) 0.0214(5) Uani 1 1 d . . . . . 
H6 H 0.757471 0.147864 0.875503 0.026 Uiso 1 1 calc R U . . . 
C7 C 0.2294(4) 0.2071(4) 0.5825(2) 0.0176(5) Uani 1 1 d . . . . . 
H7 H 0.111941 0.261894 0.569098 0.021 Uiso 1 1 calc R U . . . 
C11 C 0.1926(4) 0.1818(3) 0.3777(2) 0.0154(5) Uani 1 1 d . . . . . 
H11 H 0.133518 0.061517 0.320583 0.018 Uiso 1 1 calc R U . . . 
C12 C 0.3786(4) 0.3001(4) 0.3363(2) 0.0184(5) Uani 1 1 d . . . . . 
H12A H 0.437566 0.422888 0.388676 0.022 Uiso 1 1 calc R U . . . 
H12B H 0.501395 0.243200 0.339287 0.022 Uiso 1 1 calc R U . . . 
C13 C 0.2900(4) 0.3187(4) 0.2113(2) 0.0200(5) Uani 1 1 d . . . . . 
H13A H 0.409289 0.400931 0.187100 0.024 Uiso 1 1 calc R U . . . 
H13B H 0.245548 0.197171 0.158014 0.024 Uiso 1 1 calc R U . . . 
C14 C 0.0920(5) 0.3951(4) 0.2014(2) 0.0225(6) Uani 1 1 d . . . . . 
H14A H 0.031322 0.396099 0.118714 0.027 Uiso 1 1 calc R U . . . 
H14B H 0.140967 0.522984 0.246550 0.027 Uiso 1 1 calc R U . . . 
C15 C -0.0894(4) 0.2813(4) 0.2469(2) 0.0212(5) Uani 1 1 d . . . . . 
H15A H -0.149750 0.156901 0.196641 0.025 Uiso 1 1 calc R U . . . 
H15B H -0.212071 0.338404 0.243609 0.025 Uiso 1 1 calc R U . . . 
C16 C 0.0019(4) 0.2676(4) 0.3732(2) 0.0184(5) Uani 1 1 d . . . . . 
H16A H 0.055281 0.391122 0.424659 0.022 Uiso 1 1 calc R U . . . 
H16B H -0.117102 0.191427 0.400809 0.022 Uiso 1 1 calc R U . . . 
  
loop_ 
 _atom_site_aniso_label 
 _atom_site_aniso_U_11 
 _atom_site_aniso_U_22 
 _atom_site_aniso_U_33 
 _atom_site_aniso_U_23 
 _atom_site_aniso_U_13 
 _atom_site_aniso_U_12 
Ni1 0.0142(2) 0.0171(3) 0.0130(2) 0.00265(17) 0.00319(17) 0.00755(18) 
O1 0.0181(9) 0.0287(10) 0.0140(9) -0.0006(7) 0.0026(7) 0.0110(8) 
N1 0.0125(10) 0.0193(11) 0.0162(10) 0.0065(8) 0.0036(8) 0.0052(8) 
C1 0.0177(12) 0.0157(12) 0.0162(12) 0.0010(9) 0.0026(9) 0.0048(9) 
C2 0.0173(12) 0.0160(12) 0.0162(12) 0.0035(9) 0.0031(9) 0.0054(9) 
C3 0.0210(13) 0.0224(13) 0.0201(13) 0.0040(10) 0.0067(10) 0.0089(10) 
C4 0.0290(14) 0.0287(15) 0.0170(13) 0.0027(11) 0.0108(11) 0.0088(12) 
C5 0.0296(15) 0.0303(15) 0.0151(12) 0.0030(11) 0.0034(11) 0.0078(12) 
C6 0.0213(13) 0.0233(13) 0.0185(13) 0.0028(10) 0.0011(10) 0.0088(10) 
C7 0.0165(12) 0.0196(12) 0.0179(12) 0.0053(10) 0.0043(10) 0.0065(10) 
C11 0.0142(11) 0.0193(12) 0.0151(11) 0.0068(9) 0.0034(9) 0.0075(9) 
C12 0.0142(12) 0.0268(14) 0.0178(12) 0.0101(10) 0.0057(9) 0.0078(10) 
C13 0.0217(13) 0.0247(14) 0.0184(12) 0.0111(11) 0.0077(10) 0.0091(11) 
C14 0.0224(13) 0.0276(14) 0.0223(13) 0.0130(11) 0.0066(11) 0.0106(11) 
C15 0.0155(12) 0.0282(14) 0.0232(13) 0.0128(11) 0.0032(10) 0.0093(10) 
C16 0.0155(12) 0.0241(13) 0.0206(12) 0.0094(10) 0.0070(10) 0.0095(10) 
  
_geom_special_details 
; 
 All esds (except the esd in the dihedral angle between two l.s. planes) 
 are estimated using the full covariance matrix.  The cell esds are taken 
 into account individually in the estimation of esds in distances, angles 
 and torsion angles; correlations between esds in cell parameters are only 
 used when they are defined by crystal symmetry.  An approximate (isotropic) 
 treatment of cell esds is used for estimating esds involving l.s. planes. 
; 
  
loop_ 
 _geom_bond_atom_site_label_1 
 _geom_bond_atom_site_label_2 
 _geom_bond_distance 
 _geom_bond_site_symmetry_2 
 _geom_bond_publ_flag 
Ni1 O1 1.8451(18) . ? 
Ni1 O1 1.8451(18) 2_656 ? 
Ni1 N1 1.943(2) . ? 
Ni1 N1 1.943(2) 2_656 ? 
O1 C1 1.313(3) . ? 
N1 C7 1.288(3) . ? 
N1 C11 1.494(3) . ? 
C1 C2 1.414(4) . ? 
C1 C6 1.417(4) . ? 
C2 C3 1.407(4) . ? 
C2 C7 1.440(3) . ? 
C3 C4 1.378(4) . ? 
C3 H3 0.9500 . ? 
C4 C5 1.397(4) . ? 
C4 H4 0.9500 . ? 
C5 C6 1.378(4) . ? 
C5 H5 0.9500 . ? 
C6 H6 0.9500 . ? 
C7 H7 0.9500 . ? 
C11 C16 1.526(3) . ? 
C11 C12 1.533(3) . ? 
C11 H11 1.0000 . ? 
C12 C13 1.532(3) . ? 
C12 H12A 0.9900 . ? 
C12 H12B 0.9900 . ? 
C13 C14 1.520(4) . ? 
C13 H13A 0.9900 . ? 
C13 H13B 0.9900 . ? 
C14 C15 1.526(4) . ? 
C14 H14A 0.9900 . ? 
C14 H14B 0.9900 . ? 
C15 C16 1.536(3) . ? 
C15 H15A 0.9900 . ? 
C15 H15B 0.9900 . ? 
C16 H16A 0.9900 . ? 
C16 H16B 0.9900 . ? 
  
loop_ 
 _geom_angle_atom_site_label_1 
 _geom_angle_atom_site_label_2 
 _geom_angle_atom_site_label_3 
 _geom_angle 
 _geom_angle_site_symmetry_1 
 _geom_angle_site_symmetry_3 
 _geom_angle_publ_flag 
O1 Ni1 O1 180.0 . 2_656 ? 
O1 Ni1 N1 91.30(9) . . ? 
O1 Ni1 N1 88.71(9) 2_656 . ? 
O1 Ni1 N1 88.70(9) . 2_656 ? 
O1 Ni1 N1 91.30(9) 2_656 2_656 ? 
N1 Ni1 N1 180.00(9) . 2_656 ? 
C1 O1 Ni1 125.28(16) . . ? 
C7 N1 C11 118.2(2) . . ? 
C7 N1 Ni1 122.77(17) . . ? 
C11 N1 Ni1 119.00(16) . . ? 
O1 C1 C2 123.0(2) . . ? 
O1 C1 C6 119.4(2) . . ? 
C2 C1 C6 117.5(2) . . ? 
C3 C2 C1 120.3(2) . . ? 
C3 C2 C7 119.0(2) . . ? 
C1 C2 C7 120.5(2) . . ? 
C4 C3 C2 121.0(3) . . ? 
C4 C3 H3 119.5 . . ? 
C2 C3 H3 119.5 . . ? 
C3 C4 C5 119.0(3) . . ? 
C3 C4 H4 120.5 . . ? 
C5 C4 H4 120.5 . . ? 
C6 C5 C4 121.2(3) . . ? 
C6 C5 H5 119.4 . . ? 
C4 C5 H5 119.4 . . ? 
C5 C6 C1 120.9(3) . . ? 
C5 C6 H6 119.5 . . ? 
C1 C6 H6 119.5 . . ? 
N1 C7 C2 125.9(2) . . ? 
N1 C7 H7 117.1 . . ? 
C2 C7 H7 117.1 . . ? 
N1 C11 C16 116.5(2) . . ? 
N1 C11 C12 108.76(19) . . ? 
C16 C11 C12 110.2(2) . . ? 
N1 C11 H11 107.0 . . ? 
C16 C11 H11 107.0 . . ? 
C12 C11 H11 107.0 . . ? 
C13 C12 C11 110.1(2) . . ? 
C13 C12 H12A 109.6 . . ? 
C11 C12 H12A 109.6 . . ? 
C13 C12 H12B 109.6 . . ? 
C11 C12 H12B 109.6 . . ? 
H12A C12 H12B 108.2 . . ? 
C14 C13 C12 111.3(2) . . ? 
C14 C13 H13A 109.4 . . ? 
C12 C13 H13A 109.4 . . ? 
C14 C13 H13B 109.4 . . ? 
C12 C13 H13B 109.4 . . ? 
H13A C13 H13B 108.0 . . ? 
C13 C14 C15 111.4(2) . . ? 
C13 C14 H14A 109.4 . . ? 
C15 C14 H14A 109.4 . . ? 
C13 C14 H14B 109.4 . . ? 
C15 C14 H14B 109.4 . . ? 
H14A C14 H14B 108.0 . . ? 
C14 C15 C16 110.9(2) . . ? 
C14 C15 H15A 109.5 . . ? 
C16 C15 H15A 109.5 . . ? 
C14 C15 H15B 109.5 . . ? 
C16 C15 H15B 109.5 . . ? 
H15A C15 H15B 108.0 . . ? 
C11 C16 C15 109.1(2) . . ? 
C11 C16 H16A 109.9 . . ? 
C15 C16 H16A 109.9 . . ? 
C11 C16 H16B 109.9 . . ? 
C15 C16 H16B 109.9 . . ? 
H16A C16 H16B 108.3 . . ? 
  
loop_ 
 _geom_torsion_atom_site_label_1 
 _geom_torsion_atom_site_label_2 
 _geom_torsion_atom_site_label_3 
 _geom_torsion_atom_site_label_4 
 _geom_torsion 
 _geom_torsion_site_symmetry_1 
 _geom_torsion_site_symmetry_2 
 _geom_torsion_site_symmetry_3 
 _geom_torsion_site_symmetry_4 
 _geom_torsion_publ_flag 
N1 Ni1 O1 C1 36.5(2) . . . . ? 
N1 Ni1 O1 C1 -143.5(2) 2_656 . . . ? 
Ni1 O1 C1 C2 -26.8(3) . . . . ? 
Ni1 O1 C1 C6 155.64(19) . . . . ? 
O1 C1 C2 C3 -178.5(2) . . . . ? 
C6 C1 C2 C3 -0.9(4) . . . . ? 
O1 C1 C2 C7 -3.8(4) . . . . ? 
C6 C1 C2 C7 173.8(2) . . . . ? 
C1 C2 C3 C4 -0.6(4) . . . . ? 
C7 C2 C3 C4 -175.4(2) . . . . ? 
C2 C3 C4 C5 1.2(4) . . . . ? 
C3 C4 C5 C6 -0.2(4) . . . . ? 
C4 C5 C6 C1 -1.4(4) . . . . ? 
O1 C1 C6 C5 179.6(2) . . . . ? 
C2 C1 C6 C5 1.9(4) . . . . ? 
C11 N1 C7 C2 -172.7(2) . . . . ? 
Ni1 N1 C7 C2 8.2(4) . . . . ? 
C3 C2 C7 N1 -172.4(2) . . . . ? 
C1 C2 C7 N1 12.8(4) . . . . ? 
C7 N1 C11 C16 -8.9(3) . . . . ? 
Ni1 N1 C11 C16 170.21(17) . . . . ? 
C7 N1 C11 C12 116.3(2) . . . . ? 
Ni1 N1 C11 C12 -64.6(2) . . . . ? 
N1 C11 C12 C13 172.1(2) . . . . ? 
C16 C11 C12 C13 -59.1(3) . . . . ? 
C11 C12 C13 C14 55.9(3) . . . . ? 
C12 C13 C14 C15 -54.5(3) . . . . ? 
C13 C14 C15 C16 55.9(3) . . . . ? 
N1 C11 C16 C15 -175.4(2) . . . . ? 
C12 C11 C16 C15 60.2(3) . . . . ? 
C14 C15 C16 C11 -58.4(3) . . . . ? 
  
_refine_diff_density_max    0.454 
_refine_diff_density_min   -0.331 
_refine_diff_density_rms    0.087 
  
_shelx_res_file 
; 
TITL ba37 in P-1 
    ba37.res 
    created by SHELXL-2016/6 at 11:33:07 on 02-Nov-2018 
CELL .71073     6.4256   7.7129  11.9856  98.709 101.800 104.300 
ZERR 1          0.0006   0.0008   0.0011   0.008   0.008   0.008 
LATT 1 
SFAC C  H  Ni N O 
UNIT 26 32 1  2 2 
REM light brown needle 
SIZE .06 .08 .16 
TEMP-100 
OMIT  1  -3   3 
ACTA50 
CONF 
BOND$H 
L.S.8 
FMAP 2 
PLAN 10 
WGHT    0.045600    0.463200 
FVAR       0.96260 
NI1   3    0.500000    0.000000    0.500000    10.50000    0.01425    0.01713 = 
         0.01298    0.00265    0.00319    0.00755 
O1    5    0.630727    0.109673    0.654919    11.00000    0.01806    0.02874 = 
         0.01395   -0.00064    0.00263    0.01097 
N1    4    0.290434    0.144117    0.492514    11.00000    0.01246    0.01929 = 
         0.01618    0.00653    0.00363    0.00522 
C1    1    0.525312    0.157677    0.731940    11.00000    0.01767    0.01574 = 
         0.01616    0.00097    0.00256    0.00478 
C2    1    0.323285    0.202119    0.701377    11.00000    0.01727    0.01601 = 
         0.01622    0.00351    0.00312    0.00538 
C3    1    0.220823    0.256713    0.788300    11.00000    0.02104    0.02240 = 
         0.02006    0.00404    0.00667    0.00889 
AFIX  43 
H3    2    0.085866    0.287318    0.766718    11.00000   -1.20000 
AFIX   0 
C4    1    0.313326    0.266428    0.904215    11.00000    0.02896    0.02873 = 
         0.01703    0.00274    0.01079    0.00883 
AFIX  43 
H4    2    0.241786    0.301213    0.962260    11.00000   -1.20000 
AFIX   0 
C5    1    0.513979    0.224346    0.935124    11.00000    0.02955    0.03031 = 
         0.01507    0.00302    0.00338    0.00776 
AFIX  43 
H5    2    0.578808    0.231165    1.014944    11.00000   -1.20000 
AFIX   0 
C6    1    0.619566    0.173144    0.851993    11.00000    0.02135    0.02330 = 
         0.01851    0.00277    0.00107    0.00884 
AFIX  43 
H6    2    0.757471    0.147864    0.875503    11.00000   -1.20000 
AFIX   0 
C7    1    0.229444    0.207149    0.582451    11.00000    0.01647    0.01964 = 
         0.01785    0.00534    0.00428    0.00648 
AFIX  43 
H7    2    0.111941    0.261894    0.569098    11.00000   -1.20000 
AFIX   0 
C11   1    0.192555    0.181757    0.377668    11.00000    0.01415    0.01926 = 
         0.01512    0.00677    0.00337    0.00751 
AFIX  13 
H11   2    0.133518    0.061517    0.320583    11.00000   -1.20000 
AFIX   0 
C12   1    0.378641    0.300084    0.336305    11.00000    0.01416    0.02677 = 
         0.01778    0.01005    0.00569    0.00779 
AFIX  23 
H12A  2    0.437566    0.422888    0.388676    11.00000   -1.20000 
H12B  2    0.501395    0.243200    0.339287    11.00000   -1.20000 
AFIX   0 
C13   1    0.290036    0.318711    0.211308    11.00000    0.02168    0.02468 = 
         0.01841    0.01112    0.00768    0.00915 
AFIX  23 
H13A  2    0.409289    0.400931    0.187100    11.00000   -1.20000 
H13B  2    0.245548    0.197171    0.158014    11.00000   -1.20000 
AFIX   0 
C14   1    0.092004    0.395101    0.201404    11.00000    0.02238    0.02759 = 
         0.02228    0.01300    0.00657    0.01057 
AFIX  23 
H14A  2    0.031322    0.396099    0.118714    11.00000   -1.20000 
H14B  2    0.140967    0.522984    0.246550    11.00000   -1.20000 
AFIX   0 
C15   1   -0.089448    0.281319    0.246946    11.00000    0.01553    0.02818 = 
         0.02325    0.01284    0.00316    0.00930 
AFIX  23 
H15A  2   -0.149750    0.156901    0.196641    11.00000   -1.20000 
H15B  2   -0.212071    0.338404    0.243609    11.00000   -1.20000 
AFIX   0 
C16   1    0.001853    0.267612    0.373155    11.00000    0.01549    0.02407 = 
         0.02056    0.00938    0.00702    0.00952 
AFIX  23 
H16A  2    0.055281    0.391122    0.424659    11.00000   -1.20000 
H16B  2   -0.117102    0.191427    0.400809    11.00000   -1.20000 
AFIX   0 
HKLF 4 
  
  
  
  
REM  ba37 in P-1 
REM R1 =  0.0496 for    2282 Fo > 4sig(Fo)  and  0.0592 for all    2530 data 
REM    142 parameters refined using      0 restraints 
  
END 
  
WGHT      0.0460      0.4586 
  
REM Highest difference peak  0.454,  deepest hole -0.331,  1-sigma level  0.087 
Q1    1   0.2442  0.1559  0.4354  11.00000  0.05    0.45 
Q2    1   0.5606  0.1577  0.7967  11.00000  0.05    0.43 
Q3    1   0.2910  0.2519  0.7473  11.00000  0.05    0.42 
Q4    1   0.2840  0.2261  0.5268  11.00000  0.05    0.41 
Q5    1   0.2899  0.2011  0.6584  11.00000  0.05    0.39 
Q6    1   0.3383  0.2897  0.2675  11.00000  0.05    0.38 
Q7    1  -0.0340  0.2961  0.3163  11.00000  0.05    0.37 
Q8    1   0.4350  0.2190  0.7226  11.00000  0.05    0.36 
Q9    1   0.2691  0.2310  0.8407  11.00000  0.05    0.35 
Q10   1   0.1696  0.3344  0.1999  11.00000  0.05    0.35 
; 
_shelx_res_checksum    7294 
  
_shelx_hkl_file 
; 
  -5   9   2   86.66   13.82   0 
  -4   5   4   59.85   12.42   0 
  -4   5   5  170.65   13.76   0 
  -4   5   6   54.86   12.76   0 
  -3   3   5  700.09   21.36   0 
  -3   6  -4   13.65   11.67   0 
  -3   8  -6  241.97   16.28   0 
  -2   3  -2  183.02   15.40   0 
  -1   3  -5   12.57   16.66   0 
  -1   5  -8  667.15   19.00   0 
  -1   6  -9   10.57   12.71   0 
   1   6 -12   70.84   18.52   0 
   2  -2   4  117.22   18.51   0 
   2  -2   5  291.01   16.86   0 
   2  -2   6  234.54   16.93   0 
   5  -3   4   90.33   12.59   0 
   5  -3   5   25.72   12.25   0 
   5  -3   6   87.27   15.56   0 
   6  -1  -7   48.09   15.85   0 
   6   0  -9   75.32   14.03   0 
   7  -3   1   41.37   12.50   0 
   7  -3   2  167.71   14.75   0 
   7  -3   4   83.82   13.10   0 
   7  -3   5   80.37   13.37   0 
  -4   7  -1   92.88   12.16   0 
  -4   9  -3   81.54   13.14   0 
  -3   4   0  166.88   13.73   0 
  -3   5  12   67.84   20.55   0 
  -3   7  -5  178.32   13.48   0 
  -2   3  12  212.67   23.79   0 
   2  -2   3   70.84   18.18   0 
   2  -2   7  203.04   17.68   0 
   5  -3   1    7.12   12.62   0 
   5  -3   7   21.70   15.21   0 
   5  -2  -4  170.61   15.98   0 
   7  -3   0   50.08   12.23   0 
  -4   6   2    9.39   14.62   0 
  -4   8  -2  225.21   14.78   0 
  -3   4  10   69.53   18.11   0 
  -2   8  -8   22.19   12.83   0 
   0   3  -7  513.92   23.11   0 
   1   4 -10  178.90   19.09   0 
   1   5 -11   97.03   18.50   0 
   2  -1  12   59.61   18.30   0 
   3  -2  -1 2156.92   28.95   0 
   3  -2  10  169.92   14.13   0 
   4  -3   3  230.99   13.22   0 
   4  -3   4  284.68   13.65   0 
   4  -3   5   11.64   11.26   0 
   4  -3   6  176.00   15.66   0 
   4  -2  11  149.05   18.08   0 
   4   0  -8   93.05   15.70   0 
   5  -3   0  133.84   15.77   0 
   6  -3  -1   60.43   12.24   0 
   6  -3   8   59.09   16.23   0 
   6  -2  -5   53.49   15.15   0 
   7  -3  -1   83.82   12.66   0 
   8  -3   0   85.92   14.48   0 
   8  -2  -5  318.46   15.72   0 
  -4   6   3   20.81   14.45   0 
  -4   6   8   20.99   12.69   0 
  -4   7   0   83.35   12.15   0 
  -4   8  -1  259.64   14.20   0 
  -3   8  -5  111.26   16.08   0 
  -2   2   2   74.10   16.25   0 
  -2   2   9   63.29   19.27   0 
  -2   5  -5   87.98   11.80   0 
  -2   7  -7  101.62   15.82   0 
   0   7 -11    8.64   13.02   0 
   1   0  13  166.74   23.23   0 
   2  -2   2   15.65   15.39   0 
   2  -2   8  214.62   17.10   0 
   4  -3   2   67.17   12.49   0 
   4  -3   7   83.81   12.19   0 
   4  -1  -6  102.67   16.10   0 
   5  -1  -7   95.89   16.29   0 
   5   0  -9   75.07   17.22   0 
   8  -3  -2   30.21   15.13   0 
  -4   6   4  274.85   13.84   0 
  -4   6   5  112.46   15.59   0 
  -4   6   6  128.71   16.29   0 
  -4   6   7   68.29   13.41   0 
  -4   7   1  149.56   12.81   0 
  -4   7   9   24.03   14.39   0 
  -3   7  -4  279.50   14.18   0 
  -2   4  13   12.97   21.80   0 
  -2   6  -6    1.67   11.34   0 
  -1   4  -6   45.57   14.63   0 
  -1   7  -9   88.88   15.96   0 
   0   0  11  151.14   27.78   0 
   3   0  -7  275.06   22.22   0 
   4  -3   1  413.50   17.43   0 
   5  -3  -1  123.02   12.73   0 
   5  -3   9   54.14   13.15   0 
   6  -3  -2  111.31   12.96   0 
   7  -2  -6   52.84   16.10   0 
   7   0 -10   11.60   16.60   0 
   8  -2  -6   45.86   16.59   0 
  -4   7   2   37.53   14.81   0 
  -4   7   8   84.16   16.31   0 
  -4   8   0  178.01   13.71   0 
  -3   4   2   42.94   12.90   0 
  -3   4   9   23.25   14.43   0 
  -3   5  11   59.12   17.29   0 
  -3   9  -5   73.50   12.48   0 
  -2   3  -1 2504.00   30.49   0 
  -2   4  -3  107.59   13.87   0 
   0   1  -3  693.24   37.59   0 
   0   6 -10   37.42   15.39   0 
   1   7 -12  140.61   19.79   0 
   2   5 -12  129.89   20.19   0 
   3  -2  11   41.63   13.38   0 
   3   5 -13   17.48   24.53   0 
   5   2 -12   72.03   26.23   0 
   7  -3  -3  159.53   13.19   0 
  -4   7   3   61.93   12.40   0 
  -4   7   7    8.23   15.84   0 
  -4   8   1   15.75   11.80   0 
  -4   9   0   82.44   12.49   0 
  -3   8  -4  144.96   12.93   0 
  -2   2   3  622.11   21.40   0 
  -2   8  -7   36.19   11.60   0 
  -1   5  -7  244.12   13.62   0 
   0   4  -8  224.65   16.56   0 
   0   5  -9  140.95   16.31   0 
   0   8 -11   26.79   13.49   0 
   2  -2   1 2213.65   31.94   0 
   2  -1  -3  864.42   28.91   0 
   3  -3   5 1711.32   25.33   0 
   3  -2  -2  609.03   19.50   0 
   3  -1  -5   37.82   15.75   0 
   4  -3   0  196.26   13.84   0 
   4  -3   9   36.56   12.82   0 
   4   1 -10   10.98   23.34   0 
   6  -2  -6   18.97   14.75   0 
   7  -4   3   99.78   13.50   0 
  -4   7   4  538.66   16.00   0 
  -4   7   5  187.42   13.57   0 
  -4   7   6   80.35   12.69   0 
  -4   8   2   20.69   12.26   0 
  -4   9   1   -5.34   12.32   0 
  -3   4   8   68.94   15.19   0 
  -3   7  -3  132.74   12.79   0 
  -2   2   8  191.51   19.49   0 
  -2   7  -6   72.72   13.92   0 
  -2   9  -7   82.28   17.03   0 
  -1   8  -9  171.88   14.11   0 
   1  -1  11   59.63   17.62   0 
   2  -2  10  157.23   17.55   0 
   2  -1  13   32.94   17.66   0 
   2   3 -10  180.27   23.38   0 
   2   4 -11  199.04   23.13   0 
   3  -3   4  317.17   14.88   0 
   3  -3   6 2207.73   25.91   0 
   4  -2  -4 1165.70   21.84   0 
   5  -3  -2  202.72   13.45   0 
   6  -4   2  144.42   12.85   0 
   6  -4   4   66.07   12.43   0 
   6  -4   5  294.63   14.95   0 
   6  -4   6  369.56   15.17   0 
   7  -4   1   78.31   12.75   0 
   7  -4   5   48.40   13.91   0 
  -4   8   3  414.24   15.29   0 
  -4   8   4   80.71   12.75   0 
  -4   8   5  120.29   16.67   0 
  -4   8   6   87.07   13.02   0 
  -4   9   3  152.00   16.42   0 
  -3   4   7  439.58   18.76   0 
  -3   5  10   40.96   15.15   0 
  -2   2   4   46.23   17.16   0 
  -2   3  11   80.26   21.02   0 
  -2   6  -5  105.23   11.84   0 
  -1   1   1 1146.09   37.95   0 
  -1   2  -2  142.76   19.67   0 
  -1   3  -4    6.53   13.79   0 
   3  -3   3   35.71   12.91   0 
   3  -3   8   14.99   15.14   0 
   3  -2  12   60.28   16.26   0 
   4   4 -13  148.02   34.48   0 
   5  -4   4  194.30   15.46   0 
   7  -2  -7   48.56   13.50   0 
   7  -1  -9   38.59   16.59   0 
   8  -4   0  134.74   14.14   0 
  -4   9   4   46.84   12.58   0 
  -3   4   5  422.19   16.79   0 
  -3   4   6  431.53   16.10   0 
  -3   5   1  268.13   13.32   0 
  -3   7  -2   10.39   11.48   0 
  -3   9  -3   53.32   15.86   0 
  -2   2   5   24.90   15.53   0 
  -2   2   7  332.48   19.72   0 
  -1   1  10  186.10   34.63   0 
  -1   7  -8   44.53   15.33   0 
   0   7 -10   76.44   16.34   0 
   1   2  -7   91.93   22.93   0 
   1   6 -11  128.99   16.14   0 
   3  -3   2  264.97   14.89   0 
   4  -3  -1  131.58   13.55   0 
   5  -4   3  131.73   12.65   0 
   5  -4   6   95.69   12.48   0 
   5  -3  -3 1364.10   22.20   0 
   5   1 -11  208.08   23.42   0 
   6  -4   0  119.26   12.64   0 
   7  -4  -1  119.43   12.87   0 
   8  -3  -5  146.51   14.39   0 
  -3   5   9   -0.51   14.79   0 
  -2   2   6  681.56   23.04   0 
  -2   9  -6  393.21   17.92   0 
   2  -2   0 2641.73   35.11   0 
   3  -3   9  103.97   16.26   0 
   3   4 -12  418.11   30.19   0 
   5  -4   8   23.21   15.10   0 
   5  -2  -6  215.80   17.03   0 
   5  -1  -8  176.70   16.49   0 
   6  -2  -7   14.67   15.02   0 
   7  -3  -5  274.19   14.04   0 
   8  -4  -2   56.33   12.89   0 
  -3   6   0  111.11   12.56   0 
  -3   6  10   71.67   16.52   0 
  -3   8  -2  128.23   12.90   0 
  -3   9  -2  118.53   16.58   0 
  -2   4  12   47.29   19.66   0 
  -2   5  -3  471.70   17.55   0 
  -2   7  -5   40.55   11.85   0 
  -1   6  -7  557.66   17.00   0 
  -1   8  -8   75.54   15.48   0 
   2  -2  11   39.42   14.51   0 
   3  -2  -3  184.34   18.85   0 
   3   1  -9  176.96   37.49   0 
   4  -1  -7  206.46   16.60   0 
   5  -4   1   35.38   12.24   0 
   6  -1  -9  131.97   15.69   0 
   7  -4  -2   92.66   12.60   0 
  -3   5   3   14.23   11.06   0 
  -3   5   8   37.08   15.01   0 
  -2   3   1 1098.34   24.53   0 
  -2   6  -4   63.36   11.67   0 
  -1   5  -6   58.64   11.55   0 
   0   6  -9  221.39   13.83   0 
   1   0  14   47.19   24.21   0 
   1   5 -10  159.06   15.14   0 
   2   6 -12   46.61   16.94   0 
   3  -3  10   27.62   14.63   0 
   4  -4   4   56.97   11.41   0 
   4  -4   5  118.56   12.03   0 
   4  -4   6  206.61   12.61   0 
   4  -3  -2  107.99   12.76   0 
   4  -2  -5  479.09   19.03   0 
   5  -4   0  144.77   12.83   0 
   8  -3  -6  149.65   15.29   0 
  -3   5   4  211.73   12.47   0 
  -3   5   5  378.87   17.53   0 
  -3   5   6  183.25   16.18   0 
  -3   5   7  330.84   17.34   0 
  -3   6   9  258.60   18.11   0 
  -3   7   0   86.37   12.01   0 
  -3   9  -1   86.81   12.37   0 
  -2   3  10  166.46   19.60   0 
  -2   4  -1  930.23   18.83   0 
  -2   8  -5    8.41   10.89   0 
   1  -2   6  303.01   18.49   0 
   1  -1  12  188.82   19.67   0 
   1   7 -11   51.78   15.61   0 
   4  -4   3   36.66   11.86   0 
   4  -4   8   35.00   14.70   0 
   5  -4  10    7.35   16.38   0 
   5  -3  -4   19.27   11.72   0 
   5   0 -10  527.65   25.36   0 
   6  -4  -2  233.62   13.52   0 
   6   1 -12   19.55   22.95   0 
   7  -5   3   49.79   12.97   0 
   7  -5   4   43.56   13.28   0 
   7  -5   5   22.96   12.71   0 
   7  -4  -3  147.82   13.13   0 
   7  -3  -6   39.14   12.63   0 
  -3   6   8   15.20   14.98   0 
  -3   7   9  101.87   18.14   0 
  -3   9   0   55.79   14.40   0 
  -2   7  -4  137.38   12.69   0 
  -1   7  -7    7.65   11.47   0 
   0   4  -7  148.81   16.78   0 
   0   7  -9   68.71   15.08   0 
   1  -2   5  841.40   24.49   0 
   1   3  -8  407.24   22.16   0 
   1   4  -9   44.97   16.79   0 
   2  -2  12  138.09   18.34   0 
   3  -3   0   35.42   12.92   0 
   3  -3  11  121.84   16.89   0 
   4  -4   2  218.71   13.08   0 
   4   0  -9  604.58   26.25   0 
   5  -4  -1  115.55   14.50   0 
   6  -5   4  360.75   14.08   0 
   6  -5   5  208.90   13.68   0 
   7  -5   1  127.65   15.58   0 
   7  -5   2   75.69   12.50   0 
   7  -1 -10   37.35   15.82   0 
   8  -4  -4   15.12   13.05   0 
  -3   6   3   10.73   11.28   0 
  -3   6   7   21.76   15.15   0 
  -3   7   1   75.06   12.14   0 
  -3   8   1    7.12   14.38   0 
  -3   9   1   17.06   14.43   0 
  -2   3   2  263.83   18.89   0 
  -2   5  -2  695.11   16.91   0 
  -2   5  12   31.52   19.07   0 
  -2   6  -3  554.39   15.61   0 
  -2   8  -4   92.35   14.69   0 
  -1   3  -3  173.07   15.97   0 
  -1   8  -7   62.30   11.80   0 
  -1   9  -7   97.99   15.74   0 
   1  -2   4   89.15   18.08   0 
   2  -3   5  338.63   18.11   0 
   2  -3   6  869.64   21.04   0 
   2  -2  -1    8.81   19.41   0 
   4  -4   9  108.26   13.37   0 
   6  -5   3  110.22   12.87   0 
   6   0 -11   68.37   19.91   0 
   7  -4  -4  192.06   13.55   0 
  -3   6   4   22.52   11.63   0 
  -3   6   5  102.97   15.04   0 
  -3   6   6  152.67   13.07   0 
  -3   7   2    4.46   11.58   0 
  -3   7   8   20.56   12.61   0 
  -3   9   2  174.87   13.30   0 
  -2   3   9   39.35   16.65   0 
  -2   4  11   89.99   18.50   0 
  -2   9  -4   29.19   12.21   0 
  -1   2  12   25.68   24.74   0 
   0  -1   7  253.05   25.91   0 
   0   8  -9   51.42   12.68   0 
   2  -3   8  185.03   16.28   0 
   3   3 -11  524.63   33.93   0 
   4  -4   1  100.26   12.28   0 
   4  -3  -3  937.63   18.90   0 
   5  -2  -7  130.53   15.93   0 
   6  -3  -6   56.86   15.02   0 
   8  -4  -5   17.73   15.66   0 
  -3   7   3  207.56   14.01   0 
  -3   7   4  190.20   13.33   0 
  -3   7   5   22.00   14.35   0 
  -3   7   6   19.27   15.37   0 
  -3   7   7    5.94   12.41   0 
  -3   8   3  210.29   12.35   0 
  -3   8   4  387.71   17.00   0 
  -3   8   5  199.79   15.38   0 
  -3   8   6    0.51   15.53   0 
  -3   8   7   31.52   12.58   0 
  -3   9   3  170.67   13.50   0 
  -3   9   4   21.56   12.36   0 
  -2   4   0   22.31   12.60   0 
  -2   7  -3  147.22   12.05   0 
  -1   4  -4  438.91   16.75   0 
  -1   5  -5  340.66   14.38   0 
   1  -2   9  190.62   18.19   0 
   1  -1  -1  933.73   38.30   0 
   1   6 -10   45.18   14.83   0 
   3  -3  -1  808.63   21.20   0 
   3  -3  12  143.16   16.66   0 
   3  -1  -6  177.80   16.60   0 
   5  -5   5  177.19   12.71   0 
   5  -5   7  154.85   15.37   0 
   5  -4  -2  360.21   13.50   0 
   7  -3  -7   98.19   13.20   0 
   7  -2  -9   24.97   16.53   0 
   8  -5  -2   94.39   13.27   0 
  -2   3   3   10.67   13.30   0 
  -2   5  -1   76.84   11.80   0 
  -2   6  -2  201.01   12.62   0 
  -2   8  -3   29.37   11.21   0 
  -2   9  -3    8.98   12.15   0 
  -1   3  13   31.30   23.28   0 
  -1   7  -6  168.47   12.29   0 
  -1   9  -6   49.55   15.95   0 
   0  -1   5 2239.02   48.91   0 
   0   6  -8  126.08   13.18   0 
   1  -2   3  513.06   23.92   0 
   2  -3   3  218.53   15.85   0 
   2  -1  -4  317.23   22.16   0 
   3  -4   5    2.04   11.23   0 
   3  -4   6   93.77   11.41   0 
   3  -4   7  640.92   17.88   0 
   3  -2  -4   27.76   13.39   0 
   4  -4   0  504.46   15.31   0 
   4  -4  11   -4.83   16.27   0 
   5  -5   3  283.88   12.93   0 
   5  -5   8   -9.28   11.29   0 
   5  -1  -9  261.65   18.90   0 
   6  -5   0  240.42   12.94   0 
   6  -4  -4    4.31   10.95   0 
   6  -1 -10   61.80   17.32   0 
   7  -4  -5  185.08   13.60   0 
  -2   3   4   12.98   16.08   0 
  -2   3   8  240.85   17.52   0 
  -2   4  10  209.28   18.39   0 
  -2   5  11  179.00   17.64   0 
  -1   8  -6    1.93   11.29   0 
   0  -1   8  130.90   24.17   0 
   1   7 -10   47.28   15.89   0 
   2  -2  13  136.92   19.06   0 
   3  -4   4  728.52   17.24   0 
   3  -4   8   42.18   11.99   0 
   5  -5   2   51.25   11.21   0 
   6  -5  -1  183.54   14.76   0 
   7  -5  -2  232.65   13.39   0 
  -2   3   5  634.85   19.97   0 
  -2   3   7  484.05   19.01   0 
  -2   7  -2   40.27   11.28   0 
  -2   8  -2    1.70   11.20   0 
  -1   6  -5  199.15   12.49   0 
   0   2  -4  524.37   24.35   0 
   0   7  -8   59.63   13.01   0 
   0   8  -8   43.78   15.11   0 
   1  -2  10  103.30   17.73   0 
   1  -1  13   18.10   19.06   0 
   1   8 -10   83.03   14.05   0 
   2  -3  10  120.85   14.83   0 
   2   0  -6   42.50   24.40   0 
   3  -4   9   69.72   14.76   0 
   4  -4  -1  398.44   16.67   0 
   5  -5   1   59.15   11.41   0 
   5  -4  -3   76.17   11.46   0 
   7  -6   3   47.83   12.63   0 
   7  -6   4   25.87   12.45   0 
  -2   3   6  398.90   18.29   0 
  -2   5   0   83.08   12.37   0 
  -2   6  -1   13.44   11.38   0 
  -2   9  -1   16.26   12.15   0 
  -1   3  -2  377.48   17.50   0 
  -1   7  -5  253.97   15.19   0 
  -1   9  -5    5.14   12.19   0 
   1   5  -9  253.79   16.72   0 
   2   6 -11   27.82   14.24   0 
   3  -3  13   84.47   16.07   0 
   3   2 -10  428.25   36.87   0 
   3   5 -12  172.53   19.48   0 
   4  -5   5  401.92   16.96   0 
   4  -1  -8   73.90   17.18   0 
   6  -5  -2  319.98   15.17   0 
   6  -3  -7    5.64   11.61   0 
   7  -6   2   64.83   12.58   0 
   7  -4  -6  213.07   15.71   0 
   7  -3  -8   77.05   15.04   0 
   7  -1 -11   35.31   16.06   0 
  -2   4   2  701.98   17.99   0 
  -2   4   9  433.25   17.31   0 
  -2   5  10  211.52   15.83   0 
  -1   2   0  535.99   28.83   0 
  -1   4  -3  331.97   18.22   0 
   0  -1   4   25.94   24.34   0 
   0   4  -6  107.05   15.29   0 
   1  -2   2  130.38   19.22   0 
   2  -3  11  108.56   16.81   0 
   2  -2  -2   62.26   15.08   0 
   2   4 -10  102.82   17.11   0 
   2   7 -11   75.39   15.03   0 
   3  -4   2  465.42   14.98   0 
   3  -4  10   67.77   12.87   0 
   3  -3  -2 1662.63   24.65   0 
   4  -5   4   18.12   10.82   0 
   4   3 -12    6.29   24.16   0 
   5  -5   0  190.86   12.78   0 
   5  -3  -6   -4.99   11.86   0 
   6  -6   3  186.96   12.39   0 
   6  -6   4  134.95   12.67   0 
   6  -6   5   21.27   11.16   0 
   6  -6   6    9.44   11.61   0 
   6  -6   7  207.69   13.30   0 
   6  -2  -9   47.74   14.71   0 
   7  -6   1   33.75   11.26   0 
  -2   5   1   52.28   11.01   0 
  -2   6   0  183.31   12.89   0 
  -2   6  10   22.98   13.01   0 
  -2   8   0  126.11   14.04   0 
  -1   1   3  393.17   26.57   0 
  -1   1   9  352.38   28.13   0 
   0  -1   9   69.43   22.89   0 
   0   3  -5  201.28   17.85   0 
   0   6  -7   26.75   13.54   0 
   2  -3   1 2584.82   31.12   0 
   3   0  -8  148.26   24.21   0 
   4  -5   3   24.15   11.04   0 
   5  -4  -4   25.02   13.52   0 
   6  -6   2   34.84   12.09   0 
   7  -6   0   33.19   11.66   0 
   7  -5  -4   21.06   11.10   0 
  -2   4   3   22.90   12.34   0 
  -2   4   8  127.47   15.40   0 
  -2   5   9   53.53   14.78   0 
  -2   7   0   83.06   11.77   0 
  -2   7   9   88.15   17.21   0 
  -2   9   1   33.34   12.03   0 
  -2   9   2   68.19   11.87   0 
  -1   6  -4  201.55   12.45   0 
  -1   9  -4   22.90   11.88   0 
   0   7  -7  247.43   13.42   0 
   0   8  -7  122.60   12.11   0 
   1   4  -8   40.98   14.04   0 
   1   6  -9   57.22   11.75   0 
   1   8  -9   76.22   14.85   0 
   3  -4   1  612.69   15.95   0 
   3  -4  11  209.92   15.99   0 
   3   6 -12   -3.55   15.83   0 
   4  -5   2   66.58   11.82   0 
   4  -4  -2  229.51   12.94   0 
   5  -5  -1  297.90   13.30   0 
   6  -6   1  161.09   13.05   0 
   6  -5  -3  165.71   12.59   0 
   7  -6  -1  104.65   12.96   0 
  -2   4   4  315.50   15.02   0 
  -2   4   7  170.21   16.10   0 
  -2   5   2  131.01   12.32   0 
  -2   6   9   -6.58   12.96   0 
  -2   7   1  111.05   11.38   0 
  -2   7   8   49.61   15.11   0 
  -2   8   1   75.20   11.45   0 
  -2   8   7   42.31   15.41   0 
  -2   9   4   55.92   12.87   0 
  -1   2  11  175.08   23.10   0 
   1   7  -9   36.29   11.99   0 
   4  -5  10   41.94   12.69   0 
   5  -6   5  123.37   11.51   0 
   7  -4  -7  104.68   15.68   0 
  -2   4   5  821.30   17.90   0 
  -2   4   6  201.27   13.57   0 
  -2   5   3  660.08   17.60   0 
  -2   5   8    0.32   11.18   0 
  -2   6   8   22.07   14.32   0 
  -2   7   2  140.10   11.85   0 
  -2   7   7    5.70   14.86   0 
  -2   8   2   21.53   11.11   0 
  -2   8   3   52.73   12.06   0 
  -2   8   4    8.31   13.46   0 
  -2   8   5   41.22   13.95   0 
  -2   8   6   10.75   12.17   0 
  -1   3  12   90.69   18.26   0 
  -1   5  -3  502.84   15.73   0 
   0   5  -6    4.59   13.30   0 
   0   9  -6   18.37   12.14   0 
   2  -3  12   96.15   15.10   0 
   4  -5   1  250.69   13.30   0 
   4  -5  11   20.24   15.70   0 
   5  -6   3   66.13   11.44   0 
   5  -6   8   53.23   12.94   0 
   5  -5  -2  344.13   13.64   0 
   6  -6   0  236.02   13.19   0 
   6  -3  -8  104.17   14.54   0 
   7  -5  -5   13.28   11.76   0 
  -2   5   4 1137.81   19.95   0 
  -2   5   6  269.08   16.18   0 
  -2   5   7   97.48   12.70   0 
  -2   6   3  226.81   14.71   0 
  -2   6   7  109.45   15.11   0 
  -2   7   3   37.74   10.58   0 
  -2   7   4   10.65   13.34   0 
  -2   7   5   52.23   14.18   0 
  -2   7   6   67.69   14.04   0 
  -1   4  -2 1235.73   21.37   0 
  -1   6  -3  623.86   17.39   0 
  -1   8  -3   17.02   10.52   0 
  -1   9  -2   38.61   14.57   0 
   0   1  -2   72.43   27.57   0 
   0   8  -6  159.99   14.40   0 
   1  -2   1  644.79   29.08   0 
   2  -3   0 2396.25   29.06   0 
   2   3  -9  480.69   23.94   0 
   3  -4   0  186.94   12.88   0 
   3  -3  -3  443.99   16.74   0 
   4  -4  -3  186.58   14.56   0 
   4  -2  -7  220.06   16.00   0 
   5  -6   2   14.55   11.44   0 
   5  -6   9   84.36   12.36   0 
   5  -4  -5  234.13   15.12   0 
   6  -6  -1  179.95   14.74   0 
   6  -5  -4  196.20   12.83   0 
  -2   5   5  308.78   14.34   0 
  -2   6   4  454.93   14.92   0 
  -2   6   5  197.72   13.43   0 
  -2   6   6  130.97   12.57   0 
  -1   1   4  545.35   28.17   0 
  -1   1   8  646.91   30.95   0 
  -1   2   1  346.86   25.96   0 
  -1   4  12   83.59   18.10   0 
  -1   7  -3  242.13   12.44   0 
   0   7  -6  391.77   14.20   0 
   1   1  -5  149.04   26.88   0 
   1   3  -7  919.46   23.93   0 
   1   5  -8  161.33   15.61   0 
   2  -4   5  327.87   16.62   0 
   2  -4   6  807.72   17.61   0 
   2  -4   7  556.03   16.19   0 
   2  -4   8  223.87   16.49   0 
   2   6 -10   91.37   14.16   0 
   2   7 -10   48.70   15.70   0 
   3  -5   6    9.28   10.89   0 
   3  -5   7  695.32   18.07   0 
   4  -5   0  184.72   12.87   0 
   5  -6   1  214.05   14.50   0 
   5  -3  -7   69.15   11.79   0 
   5   0 -11  234.99   25.93   0 
   6  -1 -11   63.50   19.56   0 
   7  -7   2   39.27   13.36   0 
   7  -6  -3   46.34   11.38   0 
  -1   8  -2   38.72   10.55   0 
  -1   9  -1   99.59   12.39   0 
   0  -1  10   29.03   23.95   0 
   0   4  -5   23.71   15.09   0 
   0   9  -5   62.90   12.22   0 
   1  -2  12   44.82   19.51   0 
   1   6  -8  216.74   15.81   0 
   1   7  -8   -4.96   13.89   0 
   2  -4   4  321.40   17.14   0 
   3  -5   4    9.30   10.16   0 
   3  -5   8  129.07   12.00   0 
   5  -5  -3   50.82   11.75   0 
   5  -1 -10    4.84   16.31   0 
   6  -7   4  -10.97   11.21   0 
   6  -7   5   19.94   11.15   0 
   6   0 -12   26.14   22.12   0 
   7  -7   1   37.96   11.86   0 
   7  -5  -6  122.45   15.54   0 
  -1   5  -2 1065.82   18.73   0 
  -1   6  -2  161.95   14.53   0 
  -1   7  -2   15.79   10.79   0 
  -1   9   0  168.57   12.98   0 
   1  -3   6  289.40   17.64   0 
   1  -3   7  579.87   19.68   0 
   1  -1  14   22.57   27.86   0 
   1   2  -6  203.32   20.04   0 
   1   9  -7  135.85   12.87   0 
   2  -3  13  150.61   17.75   0 
   2  -2  -3  643.65   20.63   0 
   3  -5   9   94.12   12.57   0 
   3  -4  -1    4.53   11.48   0 
   3  -1  -7  174.64   19.28   0 
   4  -6   6   20.53   10.93   0 
   4  -6   7   77.57   11.44   0 
   4  -6   8   97.44   14.65   0 
   4  -5  -1  205.13   15.01   0 
   5  -6   0  160.78   11.86   0 
   6  -7   3   38.34   11.90   0 
   6  -6  -2  134.44   11.59   0 
   6  -5  -5  117.70   15.29   0 
   6  -4  -7  262.06   16.30   0 
   6  -2 -10   93.35   14.97   0 
   7  -7   0  -13.14   12.91   0 
   7  -4  -8    4.22   12.79   0 
  -1   1   5  227.14   22.13   0 
  -1   1   7  236.51   23.99   0 
  -1   2  10   10.82   16.41   0 
  -1   3   0  524.95   21.56   0 
  -1   3  11  103.95   17.37   0 
  -1   4  -1 1061.86   19.38   0 
  -1   9   1   80.21   11.73   0 
   0   3  -4  179.27   17.48   0 
   0   9  -4   52.79   11.59   0 
   1  -3   5   -0.95   15.19   0 
   1  -3   8   97.59   14.65   0 
   1  -1  -2  450.87   30.09   0 
   2  -4   3  103.60   13.15   0 
   2  -4  10   11.99   13.15   0 
   3  -5  10   73.40   12.41   0 
   3   5 -11   51.12   16.65   0 
   4  -6   4  430.48   14.20   0 
   5  -2  -9  346.68   18.84   0 
   6  -7   2  198.63   12.76   0 
   7  -7  -1   55.52   12.50   0 
   7  -6  -4    9.83   12.29   0 
  -1   1   6  740.13   30.29   0 
  -1   7  -1   12.77   10.56   0 
  -1   8   0   18.47   10.54   0 
   0   2  -3  221.64   21.86   0 
   0   6  -5  412.09   16.21   0 
   1  -3   9  104.16   17.22   0 
   2  -1  -5   95.82   18.33   0 
   3  -5   2  542.18   14.75   0 
   4  -6   3  271.63   12.95   0 
   4  -6  10   51.85   15.03   0 
   4  -4  -4   47.36   10.98   0 
   4   4 -12   63.10   20.54   0 
   5  -7   6   21.29   13.86   0 
   5  -6  -1  229.66   12.95   0 
   5  -4  -6   47.92   14.10   0 
   6  -7   1  214.92   12.90   0 
   6  -6  -3  118.18   11.38   0 
   6  -3  -9   91.36   14.38   0 
   7  -3 -10   94.23   16.33   0 
  -1   2   2  207.96   20.97   0 
  -1   6  -1   15.44   10.78   0 
  -1   6  10   67.99   16.04   0 
  -1   8   1   -9.61   10.63   0 
   0   1  13  136.02   26.78   0 
   0   9  -3   12.87   11.65   0 
   1  -3   4   16.77   15.84   0 
   1   4  -7  177.13   15.70   0 
   1   9  -6   -1.24   12.16   0 
   2  -4   2 1573.77   23.46   0 
   2  -4  11  114.48   14.63   0 
   2   2  -8    7.17   18.89   0 
   2   4  -9   16.71   15.71   0 
   3  -5  11   10.19   13.77   0 
   3  -3  -4  152.69   13.44   0 
   4  -6   2   -3.83   10.84   0 
   5  -7   5   55.17   11.12   0 
   5  -7   7  175.75   12.72   0 
   5  -7   8  205.68   13.30   0 
   5  -5  -4    7.63   10.66   0 
   6  -7   0   71.71   11.87   0 
   7  -7  -2   75.20   12.11   0 
   7  -5  -7   67.48   14.87   0 
  -1   7   0   41.90   10.68   0 
  -1   7   8   81.35   15.03   0 
  -1   8   2  177.07   12.07   0 
  -1   8   3   98.72   15.46   0 
  -1   8   4    0.25   13.63   0 
  -1   8   5   32.19   14.82   0 
  -1   8   6   18.82   12.26   0 
   1  -3  10  272.85   18.11   0 
   1  -2   0  510.61   24.13   0 
   1   7  -7   99.84   12.03   0 
   2   7  -9   48.85   12.14   0 
   3  -5   1   79.09   11.12   0 
   3  -4  -2   43.23   12.11   0 
   4  -5  -2  779.79   16.08   0 
   4  -1  -9  405.61   22.21   0 
   5  -3  -8  244.72   15.77   0 
  -1   2   9  139.48   19.01   0 
  -1   3   1  528.22   20.59   0 
  -1   3  10  248.96   18.37   0 
  -1   4   0  242.33   13.48   0 
  -1   4  10  343.35   18.80   0 
  -1   5  10  105.13   13.23   0 
  -1   6   0  247.93   12.82   0 
  -1   6   9  160.70   15.98   0 
  -1   7   1  110.18   11.09   0 
   0   4  -4  308.15   17.70   0 
   0   9  -2   69.91   12.63   0 
   1   5  -7   40.24   11.51   0 
   1   6  -7   30.43   10.87   0 
   1   9  -5   51.75   13.48   0 
   2  -3  14   31.43   17.81   0 
   2   5  -9   -0.19   12.95   0 
   3  -5  12   81.59   15.75   0 
   3  -2  -6  448.25   18.75   0 
   4   0 -10  656.59   35.77   0 
   5  -7   2  116.90   11.82   0 
   5  -6  -2  118.47   12.10   0 
   6  -7  -1  207.18   12.47   0 
   6  -6  -4  106.57   12.34   0 
   7  -7  -3   30.75   11.19   0 
   7  -4  -9   90.62   13.60   0 
  -1   5   0  159.24   12.01   0 
  -1   7   2  288.49   13.12   0 
  -1   7   6   34.14   13.79   0 
  -1   7   7   87.12   11.93   0 
   0   5  -4  279.42   15.29   0 
   0   6  -4  220.72   12.14   0 
   0   9  -1   76.44   11.73   0 
   1  -3   3  168.25   16.37   0 
   1  -2  13   33.97   20.29   0 
   2  -4   1  910.03   18.04   0 
   2  -4  12   54.44   13.67   0 
   2   8  -8   28.82   11.50   0 
   4  -4  -5   34.82   14.18   0 
   4  -2  -8  562.03   21.27   0 
   5  -7   1  350.47   13.26   0 
  -1   2   3  291.15   19.93   0 
  -1   4   1  105.74   14.96   0 
  -1   5   9  526.75   18.18   0 
  -1   6   8  212.25   13.08   0 
  -1   7   4   89.96   10.84   0 
  -1   7   5   72.99   10.94   0 
   0   7  -3  122.41   13.66   0 
   2  -3  -2  244.58   18.01   0 
   3  -6   5  168.72   14.58   0 
   3  -6   6    4.78   10.60   0 
   3  -6   7    6.12   10.33   0 
   3  -6   8  411.61   16.57   0 
   3  -5   0  584.48   15.22   0 
   4  -6   0  134.07   11.47   0 
   4  -5  -3   26.65   10.51   0 
   5  -5  -5  314.68   13.84   0 
   6  -8   3    3.74   12.35   0 
   6  -7  -2   60.97   11.39   0 
   7  -6  -6   19.85   12.26   0 
   7  -5  -8   81.56   16.20   0 
  -1   2   8  349.67   19.42   0 
  -1   3   2  378.63   18.78   0 
  -1   3   9   97.34   14.08   0 
  -1   4   9  191.42   15.72   0 
  -1   5   1  268.67   13.11   0 
  -1   6   2   85.57   11.01   0 
  -1   6   7   14.10   11.71   0 
   0   2  13  144.68   22.09   0 
   0   3  13   31.79   17.73   0 
   0   9   1   15.53   12.11   0 
   1  -3  11   59.11   15.99   0 
   1   8  -5  163.17   11.55   0 
   2  -5   6  144.19   12.14   0 
   2   7  -8   50.91   13.54   0 
   3  -6   9   42.85   12.08   0 
   3  -4  -3  873.08   19.30   0 
   3   3 -10  410.58   22.62   0 
   4  -7   5   38.93   10.60   0 
   4  -7   6  158.95   11.78   0 
   4  -7   7  144.81   11.64   0 
   4  -7   8  121.24   11.98   0 
   5  -7   0  189.33   11.67   0 
   5  -6  -3   63.20   10.98   0 
   5  -4  -7   19.47   11.18   0 
   6  -8   2   -6.65   12.02   0 
   6  -5  -7  169.95   15.26   0 
   7  -7  -4   40.88   12.07   0 
  -1   2   4  324.69   19.38   0 
  -1   5   2   73.19   11.38   0 
  -1   5   8   79.13   11.87   0 
  -1   6   5  150.96   11.78   0 
  -1   6   6  100.81   11.42   0 
   0   3  -3  210.24   15.64   0 
   0   6  -3  276.43   12.90   0 
   0   8  -1    1.22   10.40   0 
   1   3  -6  368.21   17.44   0 
   1   6  -6   13.36   12.95   0 
   2  -2  -4   37.02   15.70   0 
   2   8  -7   77.79   15.10   0 
   3  -3  -5  719.43   19.61   0 
   3   6 -10   30.66   14.70   0 
   4  -7   9  107.05   12.39   0 
   4  -6  -1  186.57   11.39   0 
   4  -3  -7  282.37   16.50   0 
   5  -8   6   43.37   14.49   0 
   6  -8   1   79.69   12.14   0 
   6  -7  -3   23.52   13.40   0 
  -1   2   7  208.56   18.14   0 
  -1   3   8    8.46   13.73   0 
  -1   4   2  593.42   16.84   0 
  -1   5   7   25.97   10.84   0 
   0   5  -3  638.73   17.74   0 
   0   8   0   62.79   11.37   0 
   2  -5   4  304.28   12.88   0 
   2  -5  10   88.16   13.77   0 
   2  -4   0   34.22   11.49   0 
   2  -4  13   27.89   14.94   0 
   2   6  -8   62.20   13.56   0 
   3  -6   3   19.24   10.75   0 
   3  -6  11   17.34   14.92   0 
   3   4 -10   -1.49   14.56   0 
   4  -7   3  265.81   12.60   0 
   4   2 -11  118.40   24.80   0 
   5  -8   4   -5.52   10.90   0 
   5  -8   5   32.18   10.41   0 
   5  -7  -1   74.39   11.13   0 
   6  -8   0   80.00   11.86   0 
   6  -3 -10   87.31   14.32   0 
   6  -2 -11   72.36   17.45   0 
  -1   2   5  231.78   16.75   0 
  -1   2   6  347.10   17.47   0 
  -1   3   3   41.20   13.58   0 
  -1   4   3  134.22   12.85   0 
  -1   4   7  180.62   15.73   0 
  -1   5   5  256.95   12.44   0 
  -1   5   6  104.72   11.34   0 
   0  -1   2   62.69   26.27   0 
   0   4  -3  312.62   15.27   0 
   0   8   2  217.01   14.10   0 
   0   8   5   60.58   11.89   0 
   1   5  -6   20.64   11.50   0 
   1   9  -2   50.08   11.75   0 
   2  -5   3  458.50   16.45   0 
   2   3  -8  500.20   20.77   0 
   3  -6   2  108.73   12.01   0 
   4  -7   2  207.36   11.97   0 
   5  -8   3   37.01   11.06   0 
   5  -6  -4  317.38   13.54   0 
   6  -4  -9   82.60   15.08   0 
  -1   3   4    3.83   15.12   0 
  -1   3   7  243.49   15.79   0 
  -1   4   4  114.31   11.66   0 
  -1   4   5  225.00   14.33   0 
  -1   4   6  165.02   14.70   0 
   0  -2   7  102.04   19.52   0 
   0   4  12   64.01   14.78   0 
   0   5  11   15.39   14.65   0 
   0   6  -2  242.35   12.53   0 
   0   7  -1   98.96   10.97   0 
   1  -4   6   30.52   13.22   0 
   1  -4   7   59.45   13.91   0 
   1  -4   8  192.05   15.08   0 
   1  -3  12   24.39   16.13   0 
   1  -2  -1  324.94   21.00   0 
   1   9  -1   46.79   11.84   0 
   2  -5  11   27.31   13.56   0 
   2   4  -8  349.82   18.47   0 
   3   1  -9  184.43   33.38   0 
   4  -6  -2   29.40   10.19   0 
   4  -4  -6   68.43   14.67   0 
   5  -8   2  244.76   12.77   0 
   5  -7  -2   -4.16   13.00   0 
   5  -3  -9   47.19   13.48   0 
   5  -2 -10   24.33   15.75   0 
   6  -8  -1   79.71   11.30   0 
   6  -7  -4   -9.56   13.89   0 
   6  -6  -6   99.69   12.16   0 
   6  -1 -12   36.61   21.91   0 
  -1   3   5  405.86   14.99   0 
   0  -2   6  740.26   25.93   0 
   0  -2   8  205.45   21.02   0 
   0   2  -2 1650.99   31.72   0 
   0   7   0  269.73   12.44   0 
   0   7   7  115.31   12.88   0 
   1  -4   5  386.85   17.15   0 
   1  -4   9  277.50   17.80   0 
   1   6  -5   32.10   12.56   0 
   2  -5   2  729.86   17.92   0 
   3  -5  -2   11.18   12.57   0 
   3  -4  -4  518.70   17.09   0 
   4   5 -11  183.58   15.62   0 
   5  -8   1  171.70   14.10   0 
   6  -5  -8   90.96   15.55   0 
   0   3  12   90.03   16.23   0 
   0   6  -1  423.45   13.52   0 
   0   6   9  174.94   13.42   0 
   0   7   1  195.15   12.05   0 
   0   7   6   18.47   11.23   0 
   1   7  -4   54.38   10.40   0 
   1   8  -2  205.65   12.61   0 
   2  -4  -1  763.13   17.55   0 
   2  -3  -3    6.75   13.26   0 
   3   6  -9  116.49   15.13   0 
   4   4 -11   45.94   16.12   0 
   5  -4  -8  103.03   13.74   0 
   6  -8  -2   -6.32   10.39   0 
   0  -2   5  276.17   19.13   0 
   0   1  12  160.21   21.51   0 
   0   2  12  133.97   18.82   0 
   0   3  -2 1426.18   25.95   0 
   0   6   8  192.46   15.06   0 
   0   7   2   70.78   10.95   0 
   0   7   4   99.79   11.17   0 
   1  -4   4  424.63   15.53   0 
   1  -4  10  254.97   15.50   0 
   2   6  -7    3.06   10.82   0 
   2   8  -5   22.06   10.93   0 
   3  -7   6   71.75   10.13   0 
   3  -7   7    3.08   10.85   0 
   3  -7   8   89.97   11.38   0 
   3  -6   0  109.74   13.92   0 
   4  -8   5   87.42   11.46   0 
   4  -8   6  117.43   11.39   0 
   4  -8   7  107.30   11.77   0 
   4  -6  -3   16.09   12.82   0 
   4  -5  -5  179.50   13.82   0 
   4   3 -11   53.10   18.06   0 
   5  -8   0  158.82   12.08   0 
   5  -7  -3  276.91   12.09   0 
   5  -6  -5   98.64   12.04   0 
   5  -1 -11   40.13   20.97   0 
   0  -2   9   90.65   19.46   0 
   1   2  -5  318.96   19.05   0 
   1   8  -1  106.52   11.85   0 
   2  -6   6    3.18   12.22   0 
   2  -6   8  180.42   14.42   0 
   2  -5   1   64.46   11.52   0 
   2   7  -6    2.42   10.94   0 
   3  -2  -7  333.39   17.41   0 
   4  -8   4   19.55   10.37   0 
   5  -5  -7  248.09   15.72   0 
   5   4 -12   21.80   17.39   0 
   6  -8  -3   18.50   12.64   0 
   6  -6  -7   47.94   10.88   0 
   0   5  -1  144.21   11.66   0 
   0   6   1  134.47   11.70   0 
   0   6   7    1.48   10.88   0 
   1   4  -5  237.76   15.27   0 
   1   8   1   48.05   11.23   0 
   1   8   2   87.86   13.60   0 
   2  -6   5   88.10   10.86   0 
   2  -6   9  127.70   14.70   0 
   2   1  -7  503.96   34.02   0 
   3  -7   3  144.37   11.30   0 
   3  -5  -3    7.95   12.07   0 
   3  -3  -6  397.29   17.43   0 
   3  -1  -8  273.50   22.49   0 
   3   5  -9   73.00   14.11   0 
   4  -8   3   24.39   10.37   0 
   4   6 -10  134.46   13.66   0 
   5  -8  -1   95.48   12.36   0 
   0  -2   4  514.78   22.48   0 
   0   3  11  168.19   16.57   0 
   0   4  10   50.39   13.70   0 
   0   6   5   46.99   12.56   0 
   0   6   6   84.97   12.09   0 
   1  -4  11  166.69   14.64   0 
   1  -3  13  121.86   19.31   0 
   1  -1  -3  372.35   24.74   0 
   1   3  -5   79.41   15.27   0 
   1   7  -2  147.98   11.53   0 
   2  -6   4   63.70   10.63   0 
   2  -5  13   95.08   15.53   0 
   2  -4  -2  708.43   16.95   0 
   3  -7  11   20.84   11.88   0 
   3  -6  -1  345.95   12.67   0 
   3   8  -6   37.00   11.66   0 
   4  -8   2  232.29   12.39   0 
   4  -4  -7  343.91   16.40   0 
   4  -2  -9  255.64   17.91   0 
   5  -9   3   81.52   12.57   0 
   5  -7  -4  333.45   13.22   0 
   6  -4 -10   56.12   14.01   0 
   0   5   8   -8.88   13.78   0 
   0   6   3  140.10   11.80   0 
   1   6  -3   87.79   12.85   0 
   2  -5   0   98.04   11.49   0 
   2  -2  -5   22.35   13.73   0 
   2   6  -6   37.47   10.25   0 
   2   8  -3   -9.77   10.61   0 
   3  -7   2   16.96   10.27   0 
   3  -4  -5  435.46   16.30   0 
   3   4  -9   84.64   15.13   0 
   3   6  -8  110.07   14.07   0 
   3   7  -7   47.34   10.56   0 
   4  -7  -2   24.37   13.32   0 
   4  -6  -4  274.32   12.19   0 
   5  -8  -2   23.99   12.94   0 
   5  -6  -6  208.51   12.48   0 
   6  -8  -4    1.93   11.29   0 
   6  -7  -6   19.78   11.03   0 
   6  -5  -9   83.12   15.64   0 
   6  -3 -11   54.51   16.30   0 
   1  -4   2 1285.07   20.72   0 
   1  -2  -2  183.64   17.42   0 
   1   5  -4  165.20   11.88   0 
   2  -6  11   21.38   11.27   0 
   2  -1  -6  197.21   21.09   0 
   2   4  -7  584.08   18.64   0 
   3   8  -5    7.91   11.69   0 
   4  -8   1  254.62   12.79   0 
   4  -5  -6   68.03   13.20   0 
   4   5 -10   -6.49   14.01   0 
   5  -9   1   56.99   11.80   0 
   0  -2  10   10.36   20.06   0 
   0   2  11  204.32   16.88   0 
   0   3  -1   -2.20   13.22   0 
   0   4   9   30.76   13.50   0 
   0   5   1  150.55   11.57   0 
   0   5   7    9.92   10.42   0 
   1  -5   6   74.58   12.54   0 
   1  -5   7  245.57   13.37   0 
   1  -4  12   26.84   16.51   0 
   1   7   0  135.08   10.85   0 
   1   7   1  221.85   13.48   0 
   1   7   5   57.25   11.26   0 
   2  -6   2  194.46   12.05   0 
   2  -3  -4    2.90   11.82   0 
   2   7  -4   84.60   10.62   0 
   2   8  -1   86.75   11.53   0 
   3  -8   7   48.17   13.36   0 
   3  -7   1   91.37   10.94   0 
   3   3  -9   63.83   15.07   0 
   4  -9   6   20.81   10.79   0 
   4  -8   0  162.57   14.34   0 
   4   6  -9   31.52   14.12   0 
   5  -4  -9   52.09   13.28   0 
   5  -3 -10  170.21   17.05   0 
   6  -6  -8  121.40   12.50   0 
   0   3  10  107.42   13.31   0 
   0   5   6  109.49   11.43   0 
   1  -5   5  355.07   13.42   0 
   1  -5   9  306.45   15.51   0 
   1   6  -2   32.79   10.30   0 
   1   6   8   38.50   13.51   0 
   1   7   3   17.72   10.19   0 
   1   7   4   21.32   11.26   0 
   2  -6  12  153.90   14.82   0 
   2  -5  -1   33.92   10.87   0 
   2   3  -7    6.32   13.22   0 
   2   5  -6  353.82   15.14   0 
   2   8   0   76.37   11.44   0 
   2   8   1   85.14   11.61   0 
   2   8   2   19.22   10.92   0 
   3  -8   5  108.24   10.56   0 
   3  -8   6  229.55   12.02   0 
   3  -8   8   47.07   11.13   0 
   3  -8   9  139.03   11.69   0 
   3  -5  -4  200.94   11.83   0 
   3   2  -9   90.97   17.42   0 
   3   8  -4   39.14   10.98   0 
   4  -9   4   33.15   10.58   0 
   4  -9   5   83.22   10.90   0 
   4  -7  -3  106.60   12.02   0 
   5  -9   0   46.73   11.47   0 
   5  -8  -3   47.82   10.62   0 
   5  -7  -5  159.67   11.92   0 
   5  -5  -8   19.21   11.21   0 
   0   1  11  291.05   20.84   0 
   0   4   8   25.05   13.09   0 
   0   5   4   57.23   10.43   0 
   1  -5   4  377.74   15.69   0 
   1  -5  10   -2.48   12.24   0 
   1   5  -3  376.81   13.02   0 
   1   5  10   -1.50   14.39   0 
   2  -7   8  424.15   16.02   0 
   2  -4  -3   29.44   11.58   0 
   2   2  -7   59.58   16.42   0 
   2   7  -3   26.27    9.99   0 
   3  -8   4  128.46   11.16   0 
   3  -7   0   88.57   10.70   0 
   3   5  -8  100.65   11.73   0 
   3   8  -3   10.83   11.16   0 
   4  -9   3   89.37   11.38   0 
   4  -6  -5  106.42   11.29   0 
   4  -1 -10  638.57   31.08   0 
   5  -6  -7  187.40   14.41   0 
   6  -7  -7   73.78   11.91   0 
   6  -2 -12   24.46   18.95   0 
   0  -3   7  493.46   20.41   0 
   0   4   1  533.60   14.92   0 
   1   6   7    5.57   10.75   0 
   2  -7   5   44.61   10.39   0 
   2  -7   6   73.05    9.98   0 
   2  -6   1   18.79   10.09   0 
   3   7  -5   75.80   13.28   0 
   3   8  -2   43.90   10.87   0 
   4  -9   2   96.12   13.54   0 
   4  -8  -1   20.56   10.47   0 
   4   7  -7   16.02   11.09   0 
   5  -9  -1   30.10   11.40   0 
   0  -3   6   46.07   13.59   0 
   0   0  11  157.75   22.25   0 
   0   2  10  165.27   15.48   0 
   0   3   0   29.20   13.47   0 
   0   3   9  254.57   14.86   0 
   0   4   2  321.27   15.60   0 
   1  -5  11   96.52   15.38   0 
   1   0  14   48.30   22.64   0 
   1   3  -4  944.32   22.58   0 
   1   4  11   67.17   14.83   0 
   1   5   9   42.84   13.58   0 
   1   6   6   48.45   10.14   0 
   2  -7   4  146.63   11.15   0 
   2  -7  10   36.90   14.42   0 
   3  -7  -1   71.94   10.43   0 
   3  -6  -3   64.64    9.73   0 
   3  -4  -6  416.18   16.52   0 
   3  -3  -7  298.25   15.71   0 
   4  -4  -8  151.56   13.59   0 
   4   6  -8   62.71   13.75   0 
   5  -8  -4   46.99   11.32   0 
   5  -7  -6  114.52   14.20   0 
   5  -2 -11    7.67   19.58   0 
   5   4 -11    9.17   12.80   0 
   6  -5 -10   19.80   13.18   0 
   0  -3   5  171.10   16.38   0 
   0   4   3   -5.59   13.48   0 
   0   4   5  241.92   13.63   0 
   0   4   6   30.69   10.01   0 
   1  -4   0  250.79   15.08   0 
   1  -4  13  103.55   18.83   0 
   1   2  13    8.74   14.20   0 
   1   3  12   99.75   14.95   0 
   1   5  -2   14.84   10.01   0 
   1   6   1   61.60   10.75   0 
   1   6   2   36.29   12.83   0 
   1   6   4   33.90   12.55   0 
   1   6   5   25.61   10.13   0 
   2  -7   3  153.91   13.12   0 
   2  -6   0  178.36   12.15   0 
   2  -5  -2  130.38   11.44   0 
   2   4  -6  186.83   14.56   0 
   2   7   0  136.19   13.88   0 
   2   7   5   14.97   11.17   0 
   3   7  -4   49.57   13.15   0 
   4  -8  -2   28.59   10.88   0 
   4  -7  -4  634.94   14.48   0 
   4  -5  -7   92.88   10.80   0 
   4   5  -9   19.33   10.29   0 
   5  -9  -2   88.92   11.61   0 
   6  -4 -11   56.57   16.70   0 
   0  -3   9  217.97   17.51   0 
   0   2   0 4523.69   47.06   0 
   0   3   8   43.56   13.44   0 
   0   4   4   54.42   10.75   0 
   1  -5   2 1249.95   18.77   0 
   1  -3  14  107.24   27.27   0 
   1   5   8   31.80   12.74   0 
   1   6   3   36.09   10.35   0 
   2   6  -3   72.97   12.88   0 
   2   7   2   28.96   10.22   0 
   2   7   4   37.45   11.63   0 
   3  -8   1    3.35   10.41   0 
   3  -5  -5  346.47   13.28   0 
   3   4  -8   85.24   11.38   0 
   4  -6  -6  161.80   13.90   0 
   4  -3  -9  104.70   13.46   0 
   4   3 -10  112.84   15.63   0 
   4   7  -6   37.00   11.44   0 
   0  -3   4  159.30   14.25   0 
   1  -6   6  345.20   14.44   0 
   1  -6   8  159.84   14.39   0 
   1  -5  12   90.59   15.51   0 
   1  -1  14   11.96   25.48   0 
   1   2  -4  207.20   18.46   0 
   1   4  10   70.19   13.02   0 
   1   5  -1   18.70   10.22   0 
   2  -7  12  -20.63   14.05   0 
   2  -4  -4  363.75   16.02   0 
   2  -3  -5  667.12   18.39   0 
   3  -7  -2   13.25   10.24   0 
   3  -2  -8  475.50   20.49   0 
   3   7  -3    7.13   10.40   0 
   5  -8  -5  115.97   12.44   0 
   5  -6  -8  105.51   14.70   0 
   5  -5  -9   77.09   13.55   0 
   0   1  10   88.22   17.41   0 
   0   3   7  490.25   17.24   0 
   1  -6   9   12.09   10.95   0 
   1  -2  -3  301.32   19.12   0 
   1   5   7   43.76   11.14   0 
   2  -6  -1   89.48   10.98   0 
   2   6   7   -3.81   10.67   0 
   3  -9   4   71.59   10.90   0 
   3  -8   0   69.14   10.17   0 
   3  -6  -4   18.60    9.30   0 
   3   6  -5  123.44   12.51   0 
   3   7  -2    6.44   10.74   0 
   4  -8  -3  426.81   13.27   0 
   4  -7  -5  246.45   14.03   0 
   4   7  -5   47.07   11.96   0 
   5  -4 -10   49.73   13.13   0 
   5   3 -11   14.78   14.81   0 
   0  -3   3  207.12   16.87   0 
   0  -3  10  180.86   18.60   0 
   0   3   2  208.39   13.59   0 
   0   3   6  198.74   14.60   0 
   1  -6  10   83.98   13.18   0 
   1  -5   1  382.78   13.46   0 
   1  -4  -1  107.25   14.09   0 
   1   1  -4   79.71   21.83   0 
   1   1  13  168.43   19.80   0 
   1   3  11   72.99   15.26   0 
   1   4   9   18.44   12.59   0 
   2  -8   5    0.42   12.44   0 
   2  -8   6  125.09   10.98   0 
   2  -8   7   41.51   10.40   0 
   2  -8   8   13.34   10.06   0 
   2  -8   9  128.85   11.45   0 
   2  -7   1  217.13   11.71   0 
   2   3  -6  217.92   14.99   0 
   2   5  -4  133.57   10.80   0 
   3  -9   3   66.39   11.06   0 
   3   7  -1   29.28   10.20   0 
   4  -9  -1    0.05   10.44   0 
   4   5  -8   94.23   13.04   0 
   4   7  -4    8.25   11.53   0 
   5  -7  -7   76.76   10.71   0 
   6  -3 -12  145.23   20.35   0 
   0  -4   7  161.07   14.29   0 
   0   3   3  593.69   16.68   0 
   0   3   5  445.42   16.45   0 
   1   2  12   77.93   13.36   0 
   1   3  -3  132.66   15.77   0 
   1   5   2  305.67   14.56   0 
   1   5   5   91.15   10.36   0 
   2  -8   4   89.55   10.62   0 
   2  -8  10   56.35   11.67   0 
   2   4  -5  320.24   14.64   0 
   2   6   5  167.65   13.53   0 
   3  -9   2  122.91   11.56   0 
   3  -7  -3  198.01   11.17   0 
   3   3  -8   65.14   13.82   0 
   3   5  -6   57.52   13.44   0 
   3   7   1   46.18   10.95   0 
   4   2 -10   19.06   16.54   0 
   5  -8  -6   48.84   13.60   0 
   0  -4   6   98.64   11.59   0 
   0  -4   8  224.80   14.66   0 
   0   2   1  813.46   23.38   0 
   0   2   8   95.99   13.13   0 
   1  -6  11   56.78   12.59   0 
   1  -5  13   13.86   15.19   0 
   1   5   3   38.76    9.93   0 
   1   5   4   77.38   10.05   0 
   2  -8   3   25.23   11.91   0 
   2  -7   0   93.56   10.30   0 
   2  -6  -2   14.15   10.05   0 
   2   6   0    4.66   10.17   0 
   2   6   4  105.56   10.95   0 
   3  -5  -6  172.07   12.30   0 
   3  -4  -7  455.03   16.80   0 
   4  -9  -2  192.29   11.40   0 
   4  -8  -4   81.58   10.87   0 
   4  -6  -7   53.64   13.32   0 
   4  -5  -8   13.16   12.86   0 
   4  -2 -10   14.18   16.92   0 
   4   6  -6   12.21   10.45   0 
   4   7  -3   41.32   10.13   0 
   5   4 -10   20.83   13.40   0 
   5   5  -9   28.00   11.25   0 
   0  -4   9  118.72   15.59   0 
   0  -2   1 5610.60   50.25   0 
   1  -6   2  136.11   11.46   0 
   1  -5   0  155.80   11.17   0 
   1  -4  14   26.21   21.94   0 
   1   4  -1 1231.03   18.95   0 
   1   4   8   10.17    9.96   0 
   2   5   8  163.25   11.42   0 
   2   6   2  149.64   11.34   0 
   3  -9   1   83.63   10.79   0 
   3  -6  -5   63.59   10.63   0 
   3   6  -3  122.74   12.52   0 
   4  -7  -6  119.65   13.05   0 
   4  -4  -9   -4.22   11.81   0 
   4   7  -2  133.67   12.16   0 
   1  -7   7   13.35    9.82   0 
   1  -7   8    5.93   10.77   0 
   1  -7   9   99.09   13.57   0 
   1  -6  12   59.18   13.28   0 
   1   4   7  206.81   13.79   0 
   2  -8   2   11.86    9.75   0 
   2  -5  -4 1188.82   18.95   0 
   2  -4  -5  908.83   19.05   0 
   2   4  10   59.42   14.19   0 
   3  -8  -2   20.17    9.52   0 
   3  -7  -4  172.20   13.01   0 
   4  -9  -3  187.82   14.65   0 
   4   6  -5   49.60   10.29   0 
   5  -7  -8   61.27   13.59   0 
   5  -6  -9   21.58   13.81   0 
   5   2 -11  200.31   20.08   0 
   6   2 -12  243.81   19.08   0 
   0   0  10  200.87   20.54   0 
   0   2   2 1011.08   23.08   0 
   0   2   7    7.44   13.19   0 
   1  -7   5  251.64   11.55   0 
   1  -7  10  144.65   14.00   0 
   1  -6   1   23.67   12.51   0 
   1  -3  -3   54.66   15.04   0 
   1  -1  -4  529.58   26.11   0 
   1   2  11  146.59   15.86   0 
   1   4   0   26.98   10.42   0 
   2  -9   6  354.14   14.64   0 
   2  -7  -1  109.67   10.28   0 
   2   5  -2   18.44   10.52   0 
   3  -9   0   42.04   11.28   0 
   3  -3  -8  472.78   17.14   0 
   3   5  -5  115.08   10.47   0 
   3   6   5   37.97   10.72   0 
   4  -8  -5  135.80   11.62   0 
   5  -5 -10    1.56   12.93   0 
   5   5  -8   67.36   13.86   0 
   5   6  -6   21.85   10.87   0 
   0  -4  10  251.96   15.35   0 
   0  -3  11   11.73   17.83   0 
   0   2   6  737.75   19.34   0 
   1   0  13  169.55   19.43   0 
   1   3  -2 1865.94   24.12   0 
   2  -8   1   84.61   10.19   0 
   2  -6  -3  242.91   11.37   0 
   2  -3  -6  420.94   17.05   0 
   2   5  -1  462.93   15.08   0 
   2   5   6   19.70   10.61   0 
   3   2  -8  123.17   15.45   0 
   3   6   0  123.13   12.53   0 
   3   6   4  101.80   10.35   0 
   4   1 -10   15.00   17.26   0 
   4   3  -9   78.04   12.48   0 
   4   4  -8   55.54   13.51   0 
   4   6  -4  135.20   11.14   0 
   0  -5   7   13.74   10.92   0 
   0  -5   8  191.59   14.50   0 
   0  -3   1    3.07   15.59   0 
   0   2   3 1347.58   23.38   0 
   1  -7  11   21.91   14.22   0 
   1  -6  13   44.40   16.69   0 
   1   1  12   18.47   14.94   0 
   2   3  -5  189.47   14.79   0 
   2   3  11   40.73   13.26   0 
   2   4   9  276.17   13.13   0 
   2   5   5   90.71   10.21   0 
   3  -9  -1   -0.92   10.28   0 
   3  -8  -3  233.88   11.34   0 
   3  -6  -6  159.18   13.38   0 
   3  -5  -7  377.59   15.27   0 
   3   6   1  165.94   11.17   0 
   3   6   2   69.44   10.33   0 
   3   6   3   16.51    9.98   0 
   4  -9  -4   25.06   10.66   0 
   4  -6  -8   -4.69   12.79   0 
   4   5  -6   39.17   12.54   0 
   5   4  -9   61.30   13.00   0 
   5   6  -5   68.93   11.02   0 
   6   3 -11  251.29   15.51   0 
   0  -5   5  297.53   12.22   0 
   0  -4   2  287.59   15.91   0 
   0   2   4  612.73   18.12   0 
   1  -7   2   23.16   12.10   0 
   1  -5  14   54.50   18.50   0 
   1   4   3  485.49   13.35   0 
   2  -9   3    6.16   10.68   0 
   2  -8   0  117.60   10.81   0 
   2  -7  -2  144.32   11.78   0 
   2   5   0  224.55   11.86   0 
   2   5   3   46.14   12.36   0 
   3  -7  -5    1.73   10.42   0 
   3   3  -7   77.97   13.45   0 
   3   5   7  169.42   14.38   0 
   4  -7  -7   10.36   10.53   0 
   4  -5  -9   46.58   13.14   0 
   4  -3 -10    1.93   14.18   0 
   4   6  -2  194.94   13.10   0 
   5  -4 -11   90.59   15.83   0 
   0  -4  11  268.48   19.01   0 
   0  -2   0 4753.31   45.29   0 
   0   1   1 1597.73   39.42   0 
   1  -8   6   14.88    9.97   0 
   1  -8   8   71.57   10.04   0 
   1  -8   9  182.94   13.81   0 
   1  -7  12   98.72   13.26   0 
   1  -2  -4  325.13   18.08   0 
   1   2  10  275.00   14.27   0 
   1   3   8   67.35   10.86   0 
   2  -9   2   41.46   11.12   0 
   2  -6  -4  564.20   15.35   0 
   2  -5  -5  359.79   14.71   0 
   2   2  12   45.33   13.74   0 
   2   4  -3   50.45   10.49   0 
   2   4   8  221.26   11.97   0 
   3  -9  -2  179.17   11.45   0 
   3  -4  -8   80.02   12.75   0 
   3   5  -3   57.23   12.33   0 
   4  -8  -6   94.54   11.56   0 
   5   5  -7  132.27   11.15   0 
   6   1 -12   44.79   20.08   0 
   0  -5   3  608.02   16.63   0 
   0  -5  10  233.75   14.03   0 
   1  -8   5   64.64    9.76   0 
   1  -8  10   48.98   12.40   0 
   1  -5  -2   87.66   10.86   0 
   1  -4  -3  133.78   11.74   0 
   2  -8  -1   75.32    9.93   0 
   2   3  10  175.62   14.92   0 
   3  -8  -4  372.24   12.48   0 
   3   5   6  196.38   11.57   0 
   4   4  -7  255.00   13.84   0 
   4   5  -5   82.72   10.98   0 
   4   6   0   34.28   10.46   0 
   4   6   1   46.95   10.83   0 
   4   6   2   21.91   11.00   0 
   5  -6 -10   53.28   13.86   0 
   5   1 -11  206.37   21.22   0 
   5   6  -3   23.34   10.80   0 
   0  -6   6  345.35   14.54   0 
   0  -6   7   26.61   12.43   0 
   0  -6   8  142.81   13.41   0 
   0  -4   1   93.96   11.21   0 
   1  -6  -1  293.73   12.60   0 
   1   3   7    1.44   10.32   0 
   2  -7  -3   30.25    9.52   0 
   2  -4  -6  216.85   12.78   0 
   2   4  -2  271.66   12.33   0 
   2   4   7  148.86   11.30   0 
   3   4  -5   67.46   10.38   0 
   3   5  -2  123.86   10.49   0 
   3   5   5   44.89   10.51   0 
   5   4  -8   46.21   12.98   0 
   5   5  -6   98.72   10.95   0 
   5   6  -2   26.63   10.45   0 
   6   4  -9   89.76   14.12   0 
   0  -6   9  226.08   14.46   0 
   0  -5   2  152.82   11.67   0 
   0  -3   0   34.55   12.89   0 
   0   1   7  160.91   16.33   0 
   1  -8   3    4.73    9.47   0 
   1  -8  11  114.80   12.05   0 
   1  -3  -4   16.26   11.34   0 
   1   1  11  219.80   15.84   0 
   1   3   0  406.98   14.18   0 
   2  -9   0   26.02   12.71   0 
   2  -8  -2   13.77   11.88   0 
   2  -1  -7  125.46   22.16   0 
   2   3  -4   97.95   14.27   0 
   2   4   6  195.65   12.77   0 
   3  -9  -3  203.18   11.33   0 
   3  -7  -6   21.09   10.30   0 
   3  -6  -7    9.72   12.38   0 
   3   5  -1  464.69   13.21   0 
   4  -7  -8   98.24   14.40   0 
   4  -4 -10  119.98   14.01   0 
   4   3  -8   38.00   12.39   0 
   0   0   9  185.48   18.53   0 
   1  -8   2   33.86    9.45   0 
   1   2   9  497.45   15.86   0 
   2 -10   3   27.96   10.42   0 
   2  -2  -7  329.24   18.46   0 
   2   3   9  301.72   14.59   0 
   2   4  -1  179.80   11.35   0 
   3  -8  -5  133.27   11.11   0 
   3  -2  -9  333.48   20.09   0 
   3  -1  -9  318.26   31.44   0 
   3   5   1  102.56   10.33   0 
   3   5   2  172.69   10.51   0 
   3   5   3   10.93    9.30   0 
   4  -8  -7   38.94   10.98   0 
   4  -6  -9   55.12   14.44   0 
   4   5   5   63.22   12.86   0 
   5  -5 -11   33.99   12.76   0 
   5   5  -5   40.12    9.79   0 
   6   2 -11  136.00   17.44   0 
   6   3 -10   40.81   13.10   0 
   0  -6   3  281.06   11.50   0 
   0  -6  10   43.55   12.01   0 
   0  -4   0  443.41   15.62   0 
   1  -9   5   14.32   10.27   0 
   1  -9   6   47.64   10.28   0 
   1  -9   7   99.77   11.12   0 
   1  -9   8    1.95   10.06   0 
   1  -6  -2   84.10    9.83   0 
   1  -5  -3  130.13   10.52   0 
   1   0  12  176.53   18.42   0 
   1   2  -2 2353.73   30.70   0 
   1   3   1  271.75   13.01   0 
   1   3   5  127.65   10.70   0 
   2  -7  -4   -3.81    8.78   0 
   2  -6  -5  206.29   11.31   0 
   2  -5  -6  296.45   14.70   0 
   2   2  11   54.22   11.79   0 
   2   4   0  547.98   13.37   0 
   3  -9  -4   21.98   12.36   0 
   3  -5  -8   24.23   10.53   0 
   3   4  -4  150.05   10.68   0 
   4   4  -6  417.74   13.49   0 
   5   2 -10    8.38   14.26   0 
   5   3  -9   34.37    9.93   0 
   6   4  -8   40.58   12.52   0 
   0  -7   8   84.58   13.15   0 
   0  -5   1  147.74   10.91   0 
   0  -4  12   25.96   16.35   0 
   0  -2  -1  815.46   22.89   0 
   0   1   6   44.75   13.21   0 
   1  -4  -4   91.26   10.88   0 
   1  -1  13   15.32   15.79   0 
   1   3   2  541.30   14.66   0 
   1   3   4  174.96   11.75   0 
   2  -8  -3   61.22   10.13   0 
   2  -3  -7  497.02   16.74   0 
   2   1  -6   38.35   17.43   0 
   2   2  -5   85.46   14.05   0 
   2   4   1  290.83   11.80   0 
   2   4   2  340.33   12.56   0 
   2   4   3  329.11   12.21   0 
   2   4   4   14.67    9.68   0 
   3  -3  -9  217.41   15.93   0 
   3   1  -8   55.07   16.37   0 
   3   4   7   34.90   10.05   0 
   4   5  -2   35.18    9.99   0 
   4   5   4  134.45   10.82   0 
   5   4  -7   80.21   10.89   0 
   0  -7   5  167.26   10.74   0 
   0  -6   2  226.18   11.58   0 
   0  -6  11   56.82   12.75   0 
   0  -5  12   40.57   17.34   0 
   0  -3  12   21.50   25.85   0 
   1  -9   3    7.07   10.00   0 
   1   2   8  619.02   17.65   0 
   2   1  12   98.79   15.08   0 
   2   3  -3  317.70   13.74   0 
   2   3   8  100.51   11.41   0 
   3  -7  -7    5.58   11.87   0 
   3   2  -7   13.02   12.14   0 
   4  -5 -10   72.16   12.10   0 
   4   5  -1  313.71   11.62   0 
   4   5   0  217.97   10.92   0 
   4   5   1   89.71    9.77   0 
   4   5   2   43.87   10.34   0 
   5   5  -3   15.49    9.65   0 
   0  -7   4  267.27   11.91   0 
   0  -7  10   68.50   12.90   0 
   0  -1  10   38.27   21.04   0 
   0   1   3    8.97   18.21   0 
   0   1   4  935.45   24.71   0 
   0   1   5  487.90   18.95   0 
   1  -9   2   34.63   12.66   0 
   1  -6  -3  438.02   12.73   0 
   2  -9  -2   58.34   10.04   0 
   2  -4  -7  164.28   14.25   0 
   2   2  10  211.07   14.08   0 
   3  -8  -6    9.03   10.47   0 
   3  -6  -8   28.59   11.66   0 
   3  -4  -9   12.48   12.70   0 
   4  -7  -9   15.39   13.51   0 
   4   0 -10  680.38   32.67   0 
   4   3  -7   39.07   12.79   0 
   4   4  -5   56.39    9.69   0 
   4   4   7   40.07   10.57   0 
   5  -3 -12    4.57   20.24   0 
   5   5  -1  106.89   12.76   0 
   5   5   1    2.41   12.37   0 
   5   5   2   28.12   10.18   0 
   6   4  -7   58.02   12.92   0 
   0  -7   3  128.95   10.18   0 
   0  -4  -1  525.38   14.48   0 
   0  -1  -1 1612.73   36.29   0 
   1  -5  -4  869.96   15.12   0 
   2  -8  -4    3.33    9.23   0 
   2  -7  -5   60.22    9.88   0 
   2  -6  -6  161.40   10.96   0 
   3   2  11   26.93   13.56   0 
   3   3  -5  120.75   12.84   0 
   3   4  -2  557.69   13.22   0 
   3   4   5  190.95   10.88   0 
   5   3  -8   33.22   12.46   0 
   5   4  -6   42.04   10.39   0 
   5   5   0   36.62   10.01   0 
   6   0 -12   29.38   17.27   0 
   6   3  -9   18.09   11.09   0 
   0  -8   6  170.28   10.97   0 
   0  -8   7  117.01   10.41   0 
   0  -8   8   29.88   12.58   0 
   0  -7   2   11.02    9.37   0 
   0  -7  11   12.84   12.78   0 
   1  -9   1   97.98   10.97   0 
   1  -8  -1   -5.21    9.22   0 
   1  -3  -5  434.32   14.25   0 
   1  -2  -5  240.02   15.73   0 
   1   1  -3 2267.51   41.97   0 
   2  -9  -3   58.65   12.33   0 
   2   0  13    7.32   13.10   0 
   2   3  -2 2891.00   26.69   0 
   3   4  -1  414.31   12.47   0 
   3   4   4   22.21   10.11   0 
   4  -6 -10   42.52   12.85   0 
   4   4   6   53.90    9.71   0 
   5  -4 -12  210.45   20.35   0 
   0  -8   4  140.94   10.47   0 
   0  -8   5   89.45    9.94   0 
   0  -8   9   25.75   10.25   0 
   0  -6   0  162.37   11.21   0 
   0  -5  -1  146.02   10.96   0 
   0   0   8  418.68   20.51   0 
   1  -4  -5  209.32   13.58   0 
   2  -5  -7  104.56   12.83   0 
   2   2   9   22.46   12.37   0 
   2   3   6  210.20   11.07   0 
   3  -8  -7   31.12   13.06   0 
   3  -5  -9   -2.49   11.72   0 
   3   3   8   32.88    9.96   0 
   3   4   0  298.20   12.04   0 
   3   4   1  196.05   11.16   0 
   3   4   2  206.38   10.90   0 
   3   4   3   74.07   10.03   0 
   4   2  -8   20.38   13.68   0 
   4   4   5  128.42   10.56   0 
   5   0 -11  246.32   22.42   0 
   5   4  -5   40.67   10.83   0 
   6   2 -10   19.00   12.39   0 
   0  -8   3   76.60   11.65   0 
   0  -8  10   55.68   11.35   0 
   0  -7   1  115.72    9.81   0 
   0  -7  12   94.22   14.81   0 
   0  -3  -2  230.34   13.03   0 
   1  -8  -2  166.20   12.18   0 
   1  -7  -3  478.52   12.67   0 
   1  -6  -4  461.46   12.82   0 
   1   0  11  142.41   15.04   0 
   1   1   9    3.44   13.89   0 
   1   2   6   21.71    9.70   0 
   2  -8  -5    1.12   11.90   0 
   2  -7  -6  108.32   11.94   0 
   2   1  11  144.72   13.08   0 
   2   3  -1 1646.71   20.64   0 
   2   3   5   19.54    9.24   0 
   3  -7  -8   41.57   13.77   0 
   4  -3 -11    2.80   15.73   0 
   4   3  -6  341.45   15.01   0 
   4   4  -3   25.91    9.67   0 
   5   2  -9   17.91   11.84   0 
   6   1 -11   26.66   14.36   0 
   6   3  -8   54.11   13.61   0 
   6   4  -5   -9.34   12.15   0 
  -1  -4   5  227.17   13.91   0 
  -1  -4   6  267.19   14.09   0 
  -1  -4   7  176.81   13.75   0 
   0  -8  11   19.25   13.08   0 
   0  -5  13   15.41   16.36   0 
   0  -4  -2  334.05   13.16   0 
   0  -2  -2 1040.25   22.56   0 
   1  -5  -5  226.88   13.25   0 
   1   2   0   32.97   14.38   0 
   1   2   5   45.01   12.75   0 
   2  -9  -4   43.15    9.92   0 
   2   2  -4  486.15   16.04   0 
   2   3   4  165.25   11.93   0 
   3   3  -4  307.32   12.41   0 
   3   3   7   55.88   10.41   0 
   4  -4 -11   84.78   14.37   0 
   4   1  -9   12.88   13.22   0 
   4   3   8   42.62   10.09   0 
   4   4   3   45.42    9.78   0 
   5   3  -7   71.65   12.26   0 
   5   4  -4   38.15   10.02   0 
  -1  -5   5  294.05   13.35   0 
  -1  -5   6   26.67   10.25   0 
  -1  -5   7   49.11   12.48   0 
  -1  -4   4  170.79   11.94   0 
  -1  -3   5   74.59   11.18   0 
  -1  -3   6  350.76   15.78   0 
   0  -9   7   32.54   10.63   0 
   0  -9   8   41.41    9.91   0 
   0  -8   2   13.93    9.27   0 
   0  -6  13   67.05   15.48   0 
   0  -5  -2  584.14   14.82   0 
   1  -9  -1   67.54   10.08   0 
   1  -1  -5  232.28   19.07   0 
   2  -6  -7  103.36   10.76   0 
   2   2   8   42.37   12.18   0 
   2   3   1  330.82   12.00   0 
   2   3   2  390.61   14.71   0 
   2   3   3  722.42   14.32   0 
   3  -6  -9  204.56   14.38   0 
   3   2  -6  248.91   14.64   0 
   4  -2 -11  109.48   25.56   0 
   4   4  -1   96.34   10.17   0 
   4   4   0  273.71   11.11   0 
   4   4   1   41.21    9.64   0 
   4   4   2   94.06    9.49   0 
   5   1 -10  459.93   18.64   0 
  -1  -5   4  163.49   10.52   0 
  -1  -5   8  164.69   13.45   0 
  -1  -4   3  667.29   17.26   0 
  -1  -4   8   35.84   11.76   0 
  -1  -3   7  909.27   21.28   0 
   0  -8   1    5.90    9.26   0 
   0  -4  13    9.87   20.98   0 
   1  -8  -3   90.59    9.80   0 
   1  -7  -4   92.22    9.49   0 
   1   2   2  662.13   18.66   0 
   1   2   3  558.09   17.73   0 
   2  -4  -8  132.65   13.33   0 
   2  -3  -8  245.20   14.48   0 
   3   2   9   15.80   11.81   0 
   3   3  -3  780.96   16.84   0 
   4  -5 -11   97.72   13.45   0 
   5   4  -2   35.24    9.46   0 
   5   4  -1    2.68    9.12   0 
   5   4   0   11.49   11.99   0 
   5   4   2   35.47   10.36   0 
   6   3  -7  131.83   12.73   0 
  -1  -6   5   29.42    8.45   0 
  -1  -6   6   19.82    8.88   0 
  -1  -6   8  219.12   13.18   0 
  -1  -5   3  379.82   12.20   0 
  -1  -5   9  266.65   15.62   0 
   0  -9   3    7.36    9.27   0 
   0  -7  -1  186.71   10.31   0 
   0  -6  -2   60.58   11.39   0 
   1  -9  -2   12.78    9.44   0 
   1  -6  -5  191.03   10.65   0 
   1  -1  12  179.54   17.82   0 
   1   1   8  109.76   12.33   0 
   2  -8  -6   20.42    9.59   0 
   2   0  12   38.31   12.43   0 
   2   1  10   26.23   11.82   0 
   3   1  11   49.24   13.18   0 
   4   3  -5  154.82   10.74   0 
   6   2  -9   47.35   12.16   0 
  -1  -6   9   66.60   12.40   0 
  -1  -4   2  487.67   13.85   0 
  -1  -4   9   54.03   14.11   0 
  -1  -3   8  396.30   18.61   0 
   0  -8   0   56.02    9.39   0 
   0  -4  -3   -1.32    9.79   0 
   0   0   7 1644.08   32.53   0 
   1  -4  -6  163.26   11.78   0 
   1  -3  -6  187.62   13.77   0 
   1  -3  14  118.93   25.17   0 
   2  -7  -7   16.87    9.41   0 
   2  -5  -8   11.85    9.25   0 
   2  -2  -8  181.07   15.91   0 
   2   2   7  143.40   10.95   0 
   3  -7  -9   98.85   14.20   0 
   3  -4 -10   63.78   13.76   0 
   3   3  -2   46.07   12.01   0 
   4   2  -7   26.22   12.63   0 
   4   2   9   34.63   12.41   0 
   4   3   6   74.33    9.46   0 
   7   2  -9   44.52   12.71   0 
  -1  -7   5  124.19    9.66   0 
  -1  -7   6  468.95   12.75   0 
  -1  -7   8   14.04   11.85   0 
  -1  -6   3  104.55    9.92   0 
  -1  -5   2   21.01    9.32   0 
  -1  -2   4  229.74   16.71   0 
  -1  -2   5  332.13   17.52   0 
   0  -9   1   55.47   12.37   0 
   0  -5  -3  162.73   10.60   0 
   1  -9  -3   18.96   11.94   0 
   1  -8  -4    3.78    9.64   0 
   1  -7  -5   88.26    9.74   0 
   1  -5  -6   77.86   10.33   0 
   1  -2  13   34.81   18.78   0 
   1   0  10    1.18   12.98   0 
   2   2  -3 3072.44   30.31   0 
   3  -5 -10   46.60   11.98   0 
   3  -3 -10   46.09   14.32   0 
   3   2   8  133.88   12.84   0 
   3   3   4  323.72   11.73   0 
   4   3  -4   43.08    9.21   0 
   4   3   5  155.05   10.18   0 
   5   2  -8  116.12   12.32   0 
   7   3  -6  251.95   11.62   0 
  -1  -7   4   78.43    9.42   0 
  -1  -5  10  162.44   12.64   0 
  -1  -4   1 1184.09   17.96   0 
  -1  -2   6  214.39   17.35   0 
   0  -8  -1  117.32   10.42   0 
   0  -7  -2   65.73   10.08   0 
   0  -6  -3  191.79   12.39   0 
   0  -1  -2 3505.81   47.29   0 
   2  -6  -8   43.87    9.96   0 
   2  -1  13   38.53   11.74   0 
   2   2   6   62.19   11.36   0 
   3   1  -7   91.19   14.83   0 
   3   2  -5 1490.38   22.18   0 
   3   3  -1    8.38    9.43   0 
   3   3   0  350.11   11.84   0 
   3   3   2  187.57   10.59   0 
   3   3   3  493.33   12.08   0 
   5   3  -5   52.31    9.53   0 
   6   1 -10  159.68   15.01   0 
   7   3  -5   57.98   10.56   0 
  -1  -8   5  201.79   11.88   0 
  -1  -8   6  218.29   10.91   0 
  -1  -8   7  121.84   10.64   0 
  -1  -7   3    1.10    9.20   0 
  -1  -7  10   56.71   11.99   0 
  -1  -5   1   16.02    9.14   0 
  -1  -3   1  373.80   13.67   0 
  -1  -2   3  411.51   16.59   0 
   0  -9   0   -4.16    9.30   0 
   1  -6  -6  115.18    9.88   0 
   1   1  -2  261.70   22.88   0 
   1   1   7 1082.36   19.99   0 
   2  -8  -7    8.12   10.59   0 
   2   1  -5 1367.89   28.83   0 
   2   1   9   -2.06   11.30   0 
   3  -6 -10   59.68   13.08   0 
   3   0  12   68.97   12.98   0 
   3   1  10   84.79   12.32   0 
   4   2   8  102.18   10.42   0 
   4   3  -3   97.39    9.94   0 
   4   3   4   11.03    9.29   0 
   5   3   4   50.36    9.98   0 
   6   2  -8   70.68   12.21   0 
   7   2  -8  104.00   12.84   0 
   7   3  -4   12.12   10.36   0 
  -1  -8   4   87.61    8.94   0 
  -1  -8   9   58.77   12.58   0 
  -1  -7   2  136.08    9.91   0 
  -1  -6   1  552.79   12.86   0 
  -1  -4  10  174.14   15.17   0 
  -1  -3   9   15.57   14.12   0 
   0  -8  -2  234.95   13.00   0 
   0  -7  -3  200.41   12.81   0 
   0  -4  -4   47.79    9.91   0 
   1  -8  -5   29.14   10.21   0 
   2  -7  -8   79.08   12.93   0 
   2   0  11  201.61   13.34   0 
   2   2   5  116.97   11.96   0 
   3   2   7  138.95   10.43   0 
   4   3  -2   57.55    9.63   0 
   4   3   3   37.24    9.75   0 
   5   3   3   69.44    9.22   0 
   6  -1 -12   39.44   18.64   0 
   6   0 -11   57.61   15.73   0 
   6   3  -4  147.71   10.45   0 
   6   3   2   91.79   12.30   0 
   6   3   3   37.82    9.52   0 
   7   1 -10   59.63   13.05   0 
   7   3  -3    3.23    9.55   0 
  -1  -8   3   29.42    9.16   0 
  -1  -8  10   96.53   13.69   0 
  -1  -7   1  274.62   12.57   0 
  -1  -7  11   55.81   13.18   0 
  -1  -6  11  135.58   12.85   0 
  -1  -5   0  240.87   11.41   0 
  -1  -5  11   87.24   14.17   0 
  -1  -4   0   15.37    9.21   0 
  -1  -2   2 2388.34   30.01   0 
  -1  -2   7   94.06   17.46   0 
   0  -1   9   75.45   18.81   0 
   0   0   6  370.47   21.58   0 
   1  -7  -6   53.01    9.95   0 
   4   1  -8  201.55   15.36   0 
   4   1  10   19.54   10.43   0 
   4   2  -6  110.24   11.29   0 
   4   3   0   44.71    9.49   0 
   4   3   1  183.65   10.44   0 
   5   1  -9  126.69   12.36   0 
   5   2  -7   70.73    9.88   0 
   5   3  -3   49.73   10.18   0 
   5   3  -2   31.81   11.91   0 
   5   3   2   61.94    9.60   0 
   6   3  -3   82.74    9.47   0 
   6   3   1   42.64    9.92   0 
  -1  -9   7  127.77   11.29   0 
  -1  -6   0  455.27   12.19   0 
   0  -6  -4  208.88   11.01   0 
   0  -5  14  105.90   23.29   0 
   1  -5  -7   20.10   11.04   0 
   1  -4  -7  171.73   11.72   0 
   1   1   6  259.15   14.53   0 
   2  -5  -9   57.32   11.82   0 
   2  -4  -9  416.17   14.73   0 
   2   2  -1  215.03   12.55   0 
   2   2   4 1178.00   17.45   0 
   3  -2 -10  191.68   21.72   0 
   3   2   6   51.59    9.47   0 
   5   3  -1   22.16    9.64   0 
   5   3   0  162.01   10.01   0 
   5   3   1  118.17    9.88   0 
   6   2  -7   66.56   12.07   0 
   6   3  -1  173.68   11.09   0 
   7   2  -7  273.73   12.10   0 
  -1  -9   3   52.20   11.85   0 
  -1  -7   0  123.85    9.62   0 
  -1  -5  -1   74.72    9.42   0 
  -1  -4  -1  281.40   11.63   0 
  -1  -2   1 8018.65   50.69   0 
   0  -9  -2  106.29   10.25   0 
   0  -8  -3  148.26   10.33   0 
   0  -7  -4   94.96   11.11   0 
   1  -8  -6   52.89   12.81   0 
   1  -6  -7    3.65   12.01   0 
   1  -3  -7  254.96   13.73   0 
   1  -1  11   59.07   15.22   0 
   1   0   9    1.16   11.62   0 
   2  -6  -9  -13.68   12.55   0 
   2   1   8   70.24   10.34   0 
   2   2   0  183.08   13.75   0 
   2   2   3  800.44   15.44   0 
   3   1   9   33.89    9.87   0 
   4   2   6  143.72   11.97   0 
   5   2   6  355.34   12.28   0 
  -1  -7  12  127.93   13.84   0 
  -1  -6  -1   62.91   10.17   0 
   0  -5  -5   19.19   10.60   0 
   2  -3  -9   26.82   11.39   0 
   2  -1  12   63.19   14.00   0 
   2   2   1  463.10   13.38   0 
   2   2   2  360.05   12.68   0 
   3   0  -8  158.40   20.25   0 
   3   0  11  113.14   11.21   0 
   3   2   5   18.79    8.68   0 
   4  -4 -12   -3.25   14.40   0 
   4   1   9  197.41   10.99   0 
   4   2  -5  363.67   14.15   0 
   5   2  -6  196.75   10.63   0 
   6   1  -9   20.40   11.04   0 
   7   1  -9   27.91   12.74   0 
   7   2  -6  470.92   13.09   0 
  -1  -9   2   45.00   10.04   0 
  -1  -8   0   50.95    9.85   0 
  -1  -7  -1  227.65   10.35   0 
  -1  -4  11   63.18   16.30   0 
  -1  -3  -1  274.96   12.01   0 
   0  -8  -4   57.98   12.52   0 
   0  -6  -5   65.97    9.35   0 
   0  -4  -5  249.22   10.82   0 
   0  -2  -4  620.78   17.20   0 
   1  -7  -7   68.22   10.60   0 
   1   1  -1 6380.63   54.76   0 
   1   1   5  386.82   14.52   0 
   2  -7  -9  146.07   11.81   0 
   2   0  10   15.47   10.66   0 
   3  -5 -11   57.00   12.11   0 
   3   2  -3   18.29   10.16   0 
   4   2   5    3.02    8.46   0 
   5   2   5    5.91    9.61   0 
   6   2  -6  512.41   13.55   0 
   6   2   4  225.60   11.51   0 
   7   2  -5    3.90   12.10   0 
  -1  -9   1   39.28    9.60   0 
  -1  -6  -2   39.41    8.81   0 
  -1  -5  -2  307.73   11.52   0 
  -1  -4  -2  180.77   10.80   0 
   0  -3  -5  441.30   14.89   0 
   2   1   7   54.06    9.53   0 
   3  -4 -11  128.18   15.04   0 
   3   1   8   46.10    9.06   0 
   5   1   8  109.82   10.82   0 
   5   2  -5   60.66   11.18   0 
   6   2  -5   58.05   11.69   0 
   7   2  -4   23.76   11.84   0 
  -2  -6   5  145.59    9.73   0 
  -2  -6   6   42.38    8.94   0 
  -2  -6   7    5.92   11.16   0 
  -2  -5   5  260.58   12.75   0 
  -2  -5   6  359.67   13.90   0 
  -1  -9   0   63.52   12.41   0 
  -1  -8  -1   42.63    9.80   0 
  -1  -7  -2   38.89   10.83   0 
  -1  -2   0   33.60   13.32   0 
   0  -7  -5   78.65    9.04   0 
   0  -1  -3    6.51   16.70   0 
   0   0   5  203.53   18.07   0 
   1  -5  -8   87.36   12.26   0 
   1   1   4 1603.12   23.10   0 
   3   1  -6   43.75   11.80   0 
   3   2  -2   25.76   10.06   0 
   3   2   3  353.47   11.27   0 
   4   0  -9  620.21   21.82   0 
   4   1   8  139.27   10.13   0 
   4   2  -4  270.56   11.07   0 
   4   2   4   17.72    9.40   0 
   5  -1 -11   42.67   18.22   0 
   5   1  -8   47.22   11.20   0 
   5   2   4   53.10    9.37   0 
   7   1  -8  163.02   13.64   0 
   7   2  -3   52.36    9.70   0 
   7   2  -2   55.93    9.17   0 
   7   2  -1  116.18    9.74   0 
   7   2   0   42.01   10.26   0 
  -2  -7   5   13.08    8.04   0 
  -2  -7   6   12.14    9.50   0 
  -2  -7   7   14.43    9.38   0 
  -2  -7   8   58.62   11.78   0 
  -2  -6   3   64.72    9.57   0 
  -2  -6   4   94.55    9.24   0 
  -2  -6   8   50.42   11.99   0 
  -2  -5   3  568.03   14.72   0 
  -2  -5   4  142.84    9.56   0 
  -2  -5   7  233.45   13.30   0 
  -1  -3  -2  524.94   15.74   0 
  -1  -3  10   13.17   16.40   0 
   1  -6  -8  229.47   11.59   0 
   1  -4  -8   14.88   11.45   0 
   1  -2  -7  215.73   14.51   0 
   1   0   8    0.67   11.28   0 
   1   1   0 9999.99   65.08   0 
   2  -2  13  126.48   14.68   0 
   2   1  -4 1390.38   26.63   0 
   3  -1  12   68.06   12.09   0 
   3   0  10  105.92   10.00   0 
   3   2   1  356.51   11.85   0 
   3   2   2  278.95   11.10   0 
   4   0  10   61.67   12.90   0 
   4   1  -7   77.12   11.82   0 
   4   2   3  154.07   10.18   0 
   5   1   7   95.71   12.39   0 
   5   2  -4   25.48    8.94   0 
   5   2   3  143.63    9.33   0 
   6   0 -10   76.15   13.90   0 
   6   1  -8   72.03   11.85   0 
   6   2  -4    3.56    8.76   0 
   6   2  -3  204.00   11.65   0 
   6   2   1  144.04   10.41   0 
   7   0 -10    9.41   11.97   0 
  -2  -8   6   90.26   10.15   0 
  -2  -8   8   20.92   11.70   0 
  -2  -7   9   25.12   12.06   0 
  -2  -6   2   13.16   11.06   0 
  -2  -5   2   11.90   10.95   0 
  -2  -5   8   18.53   11.10   0 
  -2  -4   4  520.28   14.84   0 
  -2  -4   5  311.08   11.62   0 
  -2  -4   6  179.34   13.17   0 
  -1  -8  -2   99.03    9.86   0 
  -1  -6  -3   30.84    9.07   0 
  -1  -5  -3   37.51    9.25   0 
   0  -6  -6   61.84   10.57   0 
   0  -5  -6  117.90    9.54   0 
   0  -4  -6   41.73   11.99   0 
   1  -7  -8  110.86   10.61   0 
   1  -2  12   47.52   15.43   0 
   1   1   3  267.51   14.38   0 
   2  -6 -10   32.86   10.10   0 
   2   1   6   65.71    9.71   0 
   3   1   7   88.13    9.81   0 
   4  -3 -12   16.90   20.41   0 
   4   1   7  114.21   11.78   0 
   4   2  -2   59.51   10.58   0 
   4   2   2   97.94   10.05   0 
   5   2  -3    3.12    9.30   0 
   5   2   2  128.91    9.60   0 
   6   1   6   33.36    9.49   0 
   6   2  -2  171.26    9.87   0 
   6   2  -1  111.84    9.79   0 
   6   2   0   44.05    9.95   0 
  -2  -8   4   10.32    9.18   0 
  -2  -7   2   -2.57    8.62   0 
  -2  -6   9   86.86   10.46   0 
  -2  -4   3   38.97    9.50   0 
  -1  -7  -3   22.95    8.85   0 
  -1  -4  -3  475.72   12.43   0 
  -1  -2  -1  494.71   16.25   0 
   0  -7  -6   18.15    9.44   0 
   1   1   1    5.58   15.99   0 
   1   1   2  110.27   14.25   0 
   2  -4 -10  206.46   13.22   0 
   2  -2  -9   68.01   14.83   0 
   2  -1  -8  303.91   30.33   0 
   2   0   9   40.88    9.54   0 
   3  -3 -11  138.90   17.13   0 
   4   2  -1   15.18    9.06   0 
   4   2   0   23.64    9.21   0 
   4   2   1  296.11   11.45   0 
   5   2  -2  163.69   10.14   0 
   5   2  -1  519.33   12.25   0 
   5   2   0  130.62    9.79   0 
   5   2   1  174.38    9.61   0 
   7   1  -7   48.40   10.01   0 
  -2  -8   2  181.74   10.36   0 
  -2  -7   1  550.55   12.57   0 
  -2  -6   1   63.25    9.09   0 
  -2  -5   9    5.38   10.56   0 
  -2  -4   2  260.86   11.37   0 
  -2  -4   7  575.40   14.41   0 
  -1  -8  -3   56.20   11.42   0 
   0  -3  12   20.06   24.81   0 
   0  -2  -5  599.71   17.54   0 
   1  -3  -8   14.98   11.55   0 
   1  -1  10    2.01   12.22   0 
   2  -1  11   42.90   11.18   0 
   3   1   6  227.37   12.32   0 
   5   0   9  126.87   10.67   0 
   5   1   6   72.15    8.90   0 
   6   1  -7  152.59   10.85   0 
   6   1   5    5.74    8.78   0 
   7   1  -6   25.18   11.30   0 
  -2  -6   0   15.32    8.84   0 
  -2  -6  10   80.96   11.89   0 
  -2  -4   1  162.13   10.38   0 
  -2  -4   8  371.67   16.30   0 
  -1  -5  -4   74.28    9.05   0 
  -1  -3  -3 1162.30   17.53   0 
   0  -3  -6  207.87   11.69   0 
   0   0   4  211.81   21.26   0 
   1  -6  -9  162.01   13.22   0 
   3   0   9  381.05   12.28   0 
   3   1  -5  623.82   17.23   0 
   4  -1  11   15.00   12.21   0 
   4   0   9  150.18   10.64   0 
   4   1   6   51.53    9.13   0 
   7   0  -9   65.19   12.24   0 
   7   1   2   15.86   12.23   0 
  -2  -5   0  226.41   10.55   0 
  -2  -3   3  307.89   14.71   0 
  -2  -3   4   88.86   10.72   0 
  -2  -3   5  175.98   12.69   0 
  -1  -7  -4   37.95    8.74   0 
  -1  -4  -4  170.27    9.66   0 
   0  -7  -7  119.81   12.63   0 
   0  -5  -7    3.52    9.18   0 
   1  -5  -9  547.83   14.21   0 
   1   0   7   29.72   11.65   0 
   2   1  -3   88.02   14.01   0 
   3  -5 -12   61.95   14.72   0 
   3  -1  11  128.90   10.73   0 
   4   1  -6    2.17   11.65   0 
   5   0  -9   83.64   12.59   0 
   5   1   5   68.78    9.14   0 
   6   1  -6  587.02   15.35   0 
   6   1   4  208.63   10.75   0 
   7   1  -5   81.03   10.11   0 
   7   1   1   -6.68   11.32   0 
  -2  -6  -1   50.34    8.69   0 
  -2  -5  -1  445.98   13.68   0 
  -2  -5  10   25.29   10.94   0 
  -2  -3   2 2845.55   25.48   0 
  -2  -3   6  209.54   13.15   0 
  -1  -8  -4   26.16    9.17   0 
  -1  -2  -2  679.87   16.34   0 
  -1  -1   2  246.34   22.05   0 
   0  -1   8  146.78   18.94   0 
   1  -4  -9  195.09   12.72   0 
   2  -3 -10  155.44   14.70   0 
   2   0   8   64.35   12.64   0 
   2   1   4  958.05   17.05   0 
   3   1   5   19.99    8.26   0 
   4  -1 -10  658.46   28.48   0 
   4   1   5   75.54    9.81   0 
   5   0   8   55.50    9.82   0 
   5   1  -6  374.97   14.29   0 
   6   0  -9   65.95   11.70   0 
   6   0   7   58.17   10.06   0 
   7   1  -4   35.84    9.17   0 
   7   1  -3   50.12   11.43   0 
   7   1  -2   67.32   10.71   0 
   7   1  -1  122.40   12.44   0 
   7   1   0  113.19   10.47   0 
  -2  -7  -1    5.07    9.37   0 
  -2  -6  11   16.25   10.94   0 
  -2  -4   9   20.53   12.69   0 
  -1  -7  -5   58.14   11.38   0 
  -1  -6  -5   21.43    8.58   0 
  -1  -5  13   12.89   17.60   0 
  -1  -1   4   81.65   17.85   0 
   1  -3  13  135.70   16.70   0 
   2  -5 -11  167.30   14.70   0 
   3   0   8   79.91   11.19   0 
   4   0   8  197.81   11.32   0 
   6  -2 -12   33.34   16.94   0 
   6   1  -5  527.31   12.45   0 
   6   1   2  141.45   10.06   0 
   7   0  -8   17.93   11.28   0 
  -2  -8  -1   86.58    9.82   0 
  -2  -7  -2   15.47   10.97   0 
  -2  -6  -2  153.69    9.81   0 
  -2  -4  -1  242.64   10.68   0 
  -2  -3   1 1744.49   20.30   0 
  -1  -4  12   42.60   20.08   0 
  -1  -3  -4  176.60   10.52   0 
   0  -1  -4  887.41   23.19   0 
   2  -2  12  151.22   13.06   0 
   2  -1  10  107.20   11.91   0 
   2   0  -6   42.64   18.78   0 
   2   1  -2   11.43   11.74   0 
   2   1   3  253.54   12.77   0 
   3   1  -4  131.26   13.59   0 
   4   1  -5  237.08   13.13   0 
   4   1   4  137.81    9.30   0 
   5   0   7  139.50   11.70   0 
   6   0   6   66.99    9.13   0 
   6   1  -4   38.02    9.03   0 
   6   1   1   35.66    8.63   0 
   8   0  -6   79.49   12.52   0 
  -2  -5  -2  311.81   11.08   0 
  -2  -3   0   51.55    9.29   0 
  -2  -3   7    1.58   11.45   0 
   0  -6  -8  203.94   10.54   0 
   0  -5  -8    8.26   11.40   0 
   0  -3  -7  501.77   15.31   0 
   0   0   3  338.45   27.29   0 
   2   1   2  358.28   13.22   0 
   3  -4 -12   42.06   14.40   0 
   3  -2  12   70.33   12.77   0 
   3  -1  10  146.71   12.61   0 
   4  -1  10  155.61   10.89   0 
   5   1   2  116.85    9.48   0 
   6   1  -3   77.65    8.84   0 
   6   1  -2   26.65    8.91   0 
   6   1   0  139.72    9.50   0 
   7  -1 -10   33.82   12.08   0 
   7   0   4   -6.02    9.62   0 
   8   0  -5   32.49    9.22   0 
  -3  -8   4   26.93   10.56   0 
  -3  -8   7   32.46   11.76   0 
  -3  -7   3   10.60   11.39   0 
  -3  -7   4   28.85    9.26   0 
  -3  -7   6   52.97    9.39   0 
  -3  -6   4   41.22    8.75   0 
  -3  -6   5  110.29    9.18   0 
  -3  -6   6  148.17   10.60   0 
  -2  -6  -3    8.17   10.65   0 
  -2  -5  11   17.78   13.31   0 
  -2  -4  -2  329.18   11.24   0 
  -1  -6  -6   63.41    9.04   0 
  -1  -2  -3  533.39   15.29   0 
   1  -6 -10   71.67   10.61   0 
   1  -5 -10  103.31   12.33   0 
   1  -4  14   39.63   19.39   0 
   1  -3  -9  103.91   11.78   0 
   1  -2  -8  362.01   15.44   0 
   1  -1   9  118.94   13.69   0 
   1   0   6 1315.68   22.60   0 
   2  -4 -11   88.45   14.27   0 
   2   0   7   71.01   11.99   0 
   2   1  -1  101.81   12.89   0 
   2   1   0  157.07   15.02   0 
   2   1   1  145.45   12.02   0 
   3   1   3  108.44    9.82   0 
   4   0   7  319.03   10.79   0 
   4   1  -4  243.79   12.54   0 
   5  -1   9  126.74   12.66   0 
   5   1  -4   12.08    8.01   0 
   5   1   1  276.02   11.15   0 
   6   0  -8   97.07    9.74   0 
   6   0   5   15.38    9.03   0 
   7   0  -7    9.03    9.51   0 
   7   0   3   14.52    9.62   0 
   8   0  -4   35.73    9.37   0 
   8   0  -3   29.94    9.42   0 
   8   0  -2   49.43   10.16   0 
  -3  -7   2   -7.51    9.00   0 
  -3  -7   8  100.07   10.53   0 
  -3  -6   2   24.33   10.60   0 
  -3  -6   3  109.75    9.24   0 
  -2  -7  -3   -0.62    9.36   0 
  -2  -6  12   35.43   11.22   0 
  -2  -5  -3   45.97    8.85   0 
  -2  -3  -1  314.18   11.48   0 
  -1  -5  -6   55.36    8.77   0 
  -1  -1   0 9796.08   63.84   0 
   0  -4  -8   14.60   11.06   0 
   1  -2  11    2.15   13.69   0 
   3   0  -7  273.20   18.43   0 
   3   0   7   18.33    8.24   0 
   3   1  -3   52.81   10.80   0 
   3   1   2  189.27   10.81   0 
   4   1   2  227.45   10.48   0 
   5   0  -8   21.15   10.45   0 
   5   0   6   33.08    8.05   0 
   5   1   0   96.74    9.34   0 
   7   0   2   37.91   10.95   0 
  -3  -7   1   26.40    9.09   0 
  -3  -7   9   -8.44   11.65   0 
  -3  -6   1   -2.18   10.12   0 
  -3  -6   8  108.34   10.16   0 
  -3  -5   2  130.52   11.45   0 
  -3  -5   6   46.24    9.39   0 
  -2  -4  10  104.48   14.23   0 
  -2  -3   8  510.40   17.86   0 
  -1  -4  -6  111.96   11.30   0 
  -1  -3  -5  124.36    9.84   0 
   0  -2  10   17.98   16.30   0 
   2  -3  13  139.74   14.99   0 
   3  -3  13   89.05   15.15   0 
   3   1  -2  522.20   16.25   0 
   3   1   1   73.79    9.49   0 
   4  -1   9   80.59   12.25   0 
   4   1  -3   42.52    9.20   0 
   4   1   1  119.09   10.01   0 
   5  -1 -10   12.88   13.19   0 
   6   0   4   -2.78    9.08   0 
   7   0  -6   11.82    9.40   0 
  -3  -5   1  437.14   12.80   0 
  -3  -5   7  292.53   11.44   0 
  -2  -7  -4   40.15    8.93   0 
  -2  -6  -4  107.60    9.61   0 
  -2  -2   2  717.93   17.00   0 
  -2  -2   3 3256.32   30.67   0 
  -1  -1   5  149.07   23.16   0 
   0  -6  -9  185.12   13.29   0 
   0   0   2  397.69   34.90   0 
   1  -4 -10  332.43   14.40   0 
   3  -1  -9  318.79   28.89   0 
   3   1   0  119.28   10.17   0 
   4   0   6   16.22    8.89   0 
   4   1  -2  128.17    9.89   0 
   4   1   0   44.22    9.08   0 
   5  -1   8   85.44   11.54   0 
   5   0   5  173.65    9.64   0 
   6  -1   7   85.63   10.52   0 
   6   0  -7  114.86   10.00   0 
   7  -1  -9   35.27   12.44   0 
   7   0  -5  162.76   10.20   0 
   7   0   0  198.50   10.40   0 
   7   0   1   41.96    9.50   0 
  -3  -7   0  -12.88    9.28   0 
  -3  -7  10   10.28   10.00   0 
  -3  -6   0  116.11    9.20   0 
  -3  -5   8   82.95   11.82   0 
  -3  -4   3  245.74    9.80   0 
  -3  -4   5   68.64   10.60   0 
  -2  -5  -4   73.84    8.89   0 
  -2  -2   1  215.75   12.12   0 
  -1  -6  -7    2.49    8.95   0 
  -1  -2  -4 1214.25   19.37   0 
  -1  -1  -1    8.05   15.30   0 
   2  -1   9  223.51   13.31   0 
   2   0   6  156.14   10.16   0 
   3  -2  11   43.51   11.95   0 
   3  -1   9  140.12   10.05   0 
   3   0   6    8.43    8.20   0 
   5  -2  10  217.68   13.79   0 
   6   0   3   51.93    8.99   0 
   7   0  -4   74.63    9.72   0 
   7   0  -3   21.77    8.90   0 
   7   0  -2   -1.60    9.28   0 
   7   0  -1   37.46    8.49   0 
   8  -1  -7   62.82   10.46   0 
  -3  -7  -1   41.36    9.60   0 
  -3  -5   0  401.61   11.48   0 
  -3  -4   2  584.44   12.21   0 
  -2  -2   5   87.99   11.89   0 
   1   0   5 4387.16   37.88   0 
   2  -5 -12   12.31   12.26   0 
   2  -2  11   26.65   11.17   0 
   4   0  -7   34.30   10.72   0 
   5   0  -7  113.90   10.53   0 
   5   0   4  836.80   13.89   0 
   6  -1   6   39.27   11.32   0 
   6   0  -6   48.97    9.26   0 
   6   0   2  255.97   10.43   0 
   8  -1  -6   97.71   12.45   0 
  -3  -6  10   41.53   10.22   0 
  -3  -4   7  144.57   12.34   0 
  -2  -7  -5    1.83    9.62   0 
  -2  -6  -5  157.38    9.71   0 
  -2  -6  13   50.49   16.60   0 
  -2  -5  -5  102.72   11.08   0 
  -2  -5  12  126.48   16.20   0 
  -2  -4  -4    6.91    8.45   0 
  -2  -3  -3  701.48   13.70   0 
  -2  -2   0  196.48   11.62   0 
  -1  -4  -7  215.34   11.54   0 
  -1  -3  -6  236.26   11.36   0 
   0  -4  -9   42.38   11.26   0 
   0  -2  -7   11.11   11.47   0 
   0  -1  -5  465.07   17.81   0 
   1  -5 -11  100.24   11.33   0 
   1  -1  -7  235.18   18.66   0 
   4  -1   8   29.64    9.29   0 
   5  -1   7   27.48   11.04   0 
   6   0  -5 1050.39   17.15   0 
   6   0   1  160.63    9.65   0 
   7  -1  -8   18.69   11.69   0 
   7  -1   4   37.43   10.04   0 
   8  -1  -5  107.24   12.78   0 
   8  -1   0   81.00   10.20   0 
  -3  -7  -2   22.63    9.55   0 
  -2  -2  -1  486.82   14.85   0 
  -1  -6  -8   32.91   11.60   0 
  -1  -1  -2   97.18   13.75   0 
   2  -3 -11   77.92   14.52   0 
   2  -2 -10   69.75   17.08   0 
   4  -2 -11  105.13   24.04   0 
   4  -2  10  120.90   12.17   0 
   5   0  -6   63.85   12.22   0 
   5   0   3  466.51   11.52   0 
   6  -2 -11   78.89   13.99   0 
   6  -2   8   37.29   11.95   0 
   6   0  -4  168.23   11.42   0 
   6   0   0  134.58    9.71   0 
   7  -1   3   31.43    9.34   0 
   8  -1  -4   28.80    9.74   0 
   8  -1  -2   78.13    9.48   0 
   8  -1  -1   31.51   10.18   0 
  -3  -5  -2  159.07    9.46   0 
  -3  -4  -1  206.30   12.02   0 
  -2  -3   9  512.63   20.16   0 
  -2  -2   6  230.25   15.50   0 
  -1  -5  -8   29.22   11.16   0 
  -1  -2  -5   37.79    9.81   0 
   1  -3 -10  242.21   14.46   0 
   1  -1   8  230.06   13.68   0 
   3  -1   8  369.25   13.73   0 
   5  -2   9   28.97    9.85   0 
   5   0   2  281.20   12.46   0 
   6  -1   5   16.36    8.77   0 
   6   0  -3   29.79    8.96   0 
   6   0  -2   42.01    9.21   0 
   6   0  -1   65.59    9.33   0 
   7  -1  -7   46.93   11.25   0 
  -4  -7   3   50.67    9.65   0 
  -4  -7   4    2.36    9.00   0 
  -4  -7   5   46.73   10.07   0 
  -3  -7  -3   21.89    9.59   0 
  -3  -6  11  158.89   12.67   0 
  -3  -5  10   36.79   11.25   0 
  -3  -4   8   93.28   11.89   0 
  -3  -3   2   39.75    9.14   0 
  -3  -3   3  822.58   14.90   0 
  -2  -4  11  195.30   18.32   0 
  -2  -3  -4  143.43    9.36   0 
   0  -4  13   15.46   19.06   0 
   0  -1   7  252.15   19.25   0 
   1  -3  12   34.37   14.52   0 
   1  -2  -9  116.87   13.67   0 
   1   0   4  239.70   15.98   0 
   2  -1   8   67.20   11.81   0 
   3  -3 -12  168.50   22.61   0 
   3  -3  12  155.33   12.44   0 
   3   0  -6   50.17   13.13   0 
   4  -1   7  124.56   11.83   0 
   4   0  -6   64.79   11.42   0 
   5  -2 -11    3.28   16.96   0 
   5  -1  -9  258.84   14.90   0 
   5  -1   6   29.03    8.66   0 
   5   0  -5  876.71   17.26   0 
   7  -2 -10   60.21   11.85   0 
   7  -1   2   47.84    9.30   0 
  -4  -7   2  138.41   10.44   0 
  -4  -6   2  188.70   10.42   0 
  -4  -6   3  142.29    9.87   0 
  -4  -6   6   14.72    8.82   0 
  -4  -6   7   88.42   11.77   0 
  -3  -5  -3   26.17    8.42   0 
  -3  -3   1    6.28    8.52   0 
  -2  -2  -2  396.74   12.49   0 
  -1  -3  -7   -2.06   11.25   0 
   1  -4 -11   40.20   11.32   0 
   2  -3  12  103.95   12.69   0 
   3  -2  10  178.52   10.91   0 
   5   0   1   64.73    9.17   0 
   6  -2   7   27.15    9.12   0 
   6  -1  -8   13.46   11.29   0 
   6  -1   4   32.87    8.71   0 
   7  -2   5  125.27   12.08   0 
   7  -1  -6   70.75    9.87   0 
   7  -1   1   93.15    9.79   0 
  -4  -7   1   45.46    9.59   0 
  -4  -6   1  159.59   10.37   0 
  -4  -5   3   34.14    8.64   0 
  -4  -5   4  187.56    9.84   0 
  -3  -3   0  364.94   11.24   0 
  -3  -3   6  583.00   15.60   0 
  -2  -6  -7    2.97   11.26   0 
  -1  -4  -8   10.57    8.93   0 
  -1  -1  -3  256.49   13.40   0 
   0  -3  -9  263.68   13.14   0 
   2  -2  10  148.76   11.90   0 
   4  -3  11  456.84   15.40   0 
   4  -2   9   94.88   11.50   0 
   4  -1  -9  391.28   17.77   0 
   5  -2   8   60.27   11.40   0 
   5   0  -4  875.19   14.72   0 
   5   0  -3  406.35   13.04   0 
   5   0  -1   13.41    8.71   0 
   5   0   0  224.02   10.74   0 
   7  -1  -5   25.05    9.36   0 
   7  -1  -1   22.88   10.85   0 
   7  -1   0   46.29    8.73   0 
   8  -2  -7  102.62   12.80   0 
  -4  -6   8   55.13    9.86   0 
  -4  -5   1  324.45   12.55   0 
  -4  -5   6   50.93    9.56   0 
  -3  -5  -4   15.52    8.54   0 
  -3  -3  -1  313.61   11.03   0 
  -2  -4  -6  209.44   10.26   0 
  -2  -3  -5   27.71    8.53   0 
  -2  -2  -3  727.79   14.67   0 
  -1  -5  -9   42.02   11.85   0 
  -1  -2  -6   24.39   10.50   0 
   0  -4 -10   34.59   11.83   0 
   3  -4 -13  128.54   20.29   0 
   3  -1   7  224.81   12.54   0 
   3   0   3  145.91   10.48   0 
   4   0  -5   87.29   11.69   0 
   4   0   2  384.83   11.52   0 
   5  -3  10   13.34    9.11   0 
   5  -1   5  237.55   10.55   0 
   5   0  -2   12.23    8.77   0 
   6  -3 -12  130.78   18.39   0 
   6  -1   3   21.31    8.94   0 
   7  -2  -9    8.78   12.84   0 
   7  -2   4  161.75   12.11   0 
   7  -1  -4   40.48    9.23   0 
   7  -1  -3   10.28    8.47   0 
   7  -1  -2   58.13    8.87   0 
  -4  -6  -1   38.14   11.19   0 
  -3  -6  -5   46.45   11.50   0 
  -3  -6  12   -3.30   12.66   0 
  -3  -5  11   55.32   13.82   0 
  -2  -5  -7   84.28    9.65   0 
  -2  -2   7   52.17   15.12   0 
   0  -1  -6   51.62   11.66   0 
   1   0   3   44.19   15.31   0 
   2   0  -5  197.44   17.29   0 
   4  -1   6  124.53    8.65   0 
   4   0   1  101.16    9.47   0 
   6  -2 -10   82.91   13.99   0 
   6  -2   6   -2.04    9.42   0 
   6  -1  -7   57.02    9.56   0 
   6  -1   2   26.08    8.66   0 
   8  -2  -6   47.52   10.27   0 
   8  -2  -5  303.03   14.04   0 
   8  -2  -1   56.94   11.44   0 
   8  -2   0   42.38   10.26   0 
  -4  -5   8   87.70   11.65   0 
  -4  -4   2  -12.09   11.11   0 
  -4  -4   4   25.72    8.84   0 
  -3  -4  -4   21.02   10.85   0 
   0  -5 -11   18.00   12.29   0 
   2  -4  13   35.05   12.79   0 
   2  -1   7  118.52   12.11   0 
   2   0   3   48.82   10.67   0 
   3  -3  11  130.13   12.16   0 
   3   0  -5   62.78   12.15   0 
   3   0   2  261.34   13.02   0 
   4   0  -4   36.09    9.24   0 
   4   0   0  312.90   10.89   0 
   5  -2   7   38.62   11.29   0 
   5  -1  -8  174.93   12.49   0 
   5  -1   4   19.28    8.60   0 
   6  -3   8   48.28   12.01   0 
   6  -1   1  329.47   12.44   0 
   7  -2   3   73.68    9.17   0 
   8  -2  -4  322.64   11.70   0 
   8  -2  -3   20.37    9.71   0 
   8  -2  -2   42.08    8.90   0 
  -4  -5  -1  105.87    9.25   0 
  -4  -4   1   93.84    9.22   0 
  -4  -4   5   59.50    9.59   0 
  -2  -4  -7  129.32   10.37   0 
  -2  -3  -6  208.67   11.47   0 
  -2  -2  -4 1164.77   17.01   0 
  -1  -4  -9    1.63    8.88   0 
  -1  -3  -8   62.44    9.42   0 
  -1  -1  -4 1538.73   22.78   0 
   1  -4  13  105.40   16.58   0 
   1  -1   7    0.96   11.11   0 
   4   0  -2  966.36   15.94   0 
   4   0  -1  477.11   12.74   0 
   6  -2   5   24.74    9.27   0 
   6  -1  -6   29.58    8.65   0 
   7  -2  -8  122.50   12.58   0 
  -4  -6  10  139.47   11.54   0 
  -4  -5  -2   34.76    9.84   0 
  -4  -4   0  267.65   10.58   0 
  -3  -3  -3  477.80   12.14   0 
  -3  -2   1   11.92    9.43   0 
  -3  -2   2   20.04    9.68   0 
  -3  -2   3   14.94    9.67   0 
  -2  -5  -8  158.43   10.46   0 
   0  -5  14  118.37   23.71   0 
   1  -3 -11  105.62   13.82   0 
   3  -1   6   54.16    8.35   0 
   3   0   1   38.65    9.48   0 
   4  -3  10  178.21   11.14   0 
   4  -1   5 1196.48   15.82   0 
   5  -3   9   39.15    9.64   0 
   5  -1   3  249.21   10.20   0 
   6  -1  -5    0.75    9.11   0 
   6  -1  -1   46.96   10.77   0 
   6  -1   0  199.11   10.07   0 
   7  -2   2  170.87   10.62   0 
  -4  -6  -3   -5.55    9.92   0 
  -4  -4  -1   41.99    8.65   0 
  -4  -4   7  252.98   12.61   0 
  -3  -5  -6  182.53   10.84   0 
  -3  -4  -5  186.42    9.47   0 
  -3  -3   8   52.48   11.32   0 
  -3  -2   0    6.78    8.55   0 
  -2  -5  13   68.65   20.09   0 
  -2  -1   0  150.15   12.79   0 
  -2  -1   2   15.53   11.53   0 
  -1  -5 -10    2.42   10.10   0 
  -1  -2  -7  147.74   10.55   0 
   1  -4 -12   60.25   12.93   0 
   1   0   2  372.05   21.79   0 
   2  -2   9   96.24   11.95   0 
   2   0   2   47.39   11.23   0 
   5  -3 -12    9.13   17.80   0 
   5  -2   6   70.29   10.60   0 
   6  -3   7   12.76   10.19   0 
   6  -2   4  214.17   11.96   0 
   6  -1  -4  275.67   10.57   0 
   6  -1  -3   77.70    9.36   0 
   6  -1  -2  112.87    9.53   0 
   7  -3   5  101.68   10.39   0 
   7  -2   1  157.66   10.37   0 
  -5  -6   2   23.92    9.53   0 
  -5  -6   4   69.31    9.88   0 
  -5  -6   5   58.81    9.94   0 
  -4  -5  -3    5.46    9.12   0 
  -4  -4  -2   84.99   10.73   0 
  -4  -3   2   58.21   10.51   0 
  -4  -3   3   98.15   10.87   0 
  -3  -3  -4  294.24   10.80   0 
  -3  -2  -1  302.62   10.88   0 
  -2  -4  -8  223.16   12.67   0 
  -2  -3  10  182.48   19.15   0 
  -2  -2  -5  104.84    9.42   0 
  -2  -1  -1  141.74   11.82   0 
  -2  -1   3   90.85   14.03   0 
   0  -4 -11    1.84   11.36   0 
   1  -5  14   49.76   17.10   0 
   3  -4  12   63.00   12.19   0 
   3   0   0   28.57    9.60   0 
   4  -1  -8   72.27   13.30   0 
   4  -1   4  579.61   12.53   0 
   5  -1  -7  107.39   10.42   0 
   5  -1   2  441.74   11.71   0 
   6  -2  -9   57.86   11.49   0 
   7  -2  -6   55.99   11.27   0 
   7  -2   0   -5.24    8.57   0 
   8  -3   1  395.23   11.80   0 
  -5  -6   7   28.56   10.13   0 
  -4  -4   8   63.50   11.88   0 
  -4  -3   1   45.16    8.86   0 
  -4  -3   4   29.37    8.39   0 
  -3  -4  -6  190.55   11.71   0 
  -3  -2  -2  295.01   10.95   0 
  -3  -2   5 1503.82   21.00   0 
  -2  -3  -7  124.35   10.26   0 
  -2  -1  -2  381.75   15.16   0 
  -1  -3  -9  396.59   14.82   0 
  -1  -1  -5  369.38   14.03   0 
   0  -3  11    7.33   15.41   0 
   0  -2  -9  122.17   13.48   0 
   0  -2   9   99.19   15.34   0 
   1  -2 -10   -2.63   13.32   0 
   1  -2   9  212.38   14.53   0 
   1  -1  -8  651.13   27.08   0 
   2  -4 -13   25.59   17.98   0 
   2  -3 -12  186.70   19.72   0 
   2  -1   6  268.55   13.22   0 
   2   0  -4  375.12   18.67   0 
   2   0   1  162.54   13.92   0 
   3   0  -2  441.04   14.59   0 
   3   0  -1  769.25   16.15   0 
   4  -4  11    9.41   12.68   0 
   4  -2   7   79.57   10.07   0 
   5  -2 -10   33.91   13.07   0 
   5  -1   1  183.88   11.85   0 
   6  -2   3  105.71   11.24   0 
   7  -3   4   87.89    9.95   0 
   7  -2  -5   34.04   11.59   0 
   7  -2  -2   71.04   10.86   0 
   7  -2  -1   15.84    8.63   0 
   8  -3  -7   79.31   10.54   0 
  -5  -5   2    4.25    8.90   0 
  -5  -5   3   15.34    9.25   0 
  -5  -5   4    6.20    8.89   0 
  -5  -5   5   27.72    8.78   0 
  -4  -5  10   11.55   11.12   0 
  -4  -4  -3   51.57    9.16   0 
  -4  -3   0   40.98    8.73   0 
  -4  -3   5  163.66   10.41   0 
  -3  -5  12  166.60   15.39   0 
  -3  -3  -5   83.79   10.86   0 
  -2  -5  -9   42.50   10.35   0 
   1  -3  11   59.73   10.98   0 
   3  -3  10   13.07   11.85   0 
   3  -1   5  356.79   11.42   0 
   4  -3   9   20.17   11.19   0 
   5  -2   5   74.57    9.03   0 
   5  -1  -6  113.26   11.94   0 
   6  -3 -11   47.22   14.79   0 
   6  -3   6   11.18    9.40   0 
   7  -2  -4   71.73    9.05   0 
   8  -3  -6  149.76   11.08   0 
   8  -3  -2   20.97   11.86   0 
   8  -3  -1   72.44    9.67   0 
  -5  -5   0   47.87    9.85   0 
  -5  -5   6   84.22    9.30   0 
  -4  -3   6  347.93   14.06   0 
  -3  -2  -3  359.79   11.07   0 
  -1  -2  -8  596.19   16.22   0 
   1   0   1    4.86   17.43   0 
   2   0   0   40.83   13.69   0 
   4  -1   3  407.98   11.45   0 
   5  -1  -5 1259.11   19.47   0 
   5  -1   0   70.43    8.99   0 
   6  -4   8   26.23    9.82   0 
   6  -2  -8   90.55   11.51   0 
   6  -2   2   57.41    8.84   0 
   7  -3  -9    6.54   12.47   0 
   7  -3   3  164.84    9.99   0 
   8  -3  -4  141.91   10.50   0 
   8  -3  -3   35.34    9.73   0 
  -5  -5   7  126.93    9.99   0 
  -5  -4   2   29.33   10.64   0 
  -5  -4   3  104.57   11.05   0 
  -4  -5  -5   59.15   10.31   0 
  -4  -4  -4   98.69    9.49   0 
  -4  -4   9  134.89   12.10   0 
  -4  -3  -2  161.71    9.66   0 
  -3  -3   9   68.26   12.84   0 
  -3  -2   6  249.75   13.59   0 
  -2  -4  -9  279.90   13.71   0 
  -2  -3  -8  104.69   12.44   0 
   0  -1   6 2621.21   44.05   0 
   1  -1   6  225.93   14.34   0 
   2   0  -3   16.75   14.68   0 
   2   0  -1 1142.42   25.15   0 
   5  -1  -4 1215.08   17.99   0 
   5  -1  -2   32.74   10.02   0 
   5  -1  -1  139.33    9.93   0 
  -5  -4   1   10.34    8.41   0 
  -5  -4   4   46.39    9.01   0 
  -5  -4   5   47.17    9.27   0 
  -4  -3  -3   42.46   11.47   0 
  -3  -4  11  687.35   22.24   0 
  -3  -3  -6   32.09    8.11   0 
  -2  -4  12  161.15   27.99   0 
  -2  -2   8    6.24   15.83   0 
  -1  -1  -6  236.98   13.60   0 
   2  -2   8  215.89   12.72   0 
   2   0  -2  711.73   20.31   0 
   3  -1  -8  271.92   19.21   0 
   3  -1   4  770.27   15.07   0 
   4  -2   6  521.83   12.48   0 
   4  -1  -7  198.80   13.05   0 
   4  -1   2  200.23   10.35   0 
   5  -4   9    5.46    9.94   0 
   5  -2   4    4.60    8.67   0 
   5  -1  -3   64.16    8.43   0 
   6  -3   5  112.02    9.86   0 
   6  -2  -7   21.56   11.08   0 
   6  -2   1   21.51    8.67   0 
   7  -4   5   52.79    9.53   0 
  -5  -5  -2   28.71    9.82   0 
  -5  -4   0   21.34    9.25   0 
  -5  -4   6   43.54   11.74   0 
  -4  -5  11  173.96   13.53   0 
  -4  -3   7   44.45    9.38   0 
  -2  -2  -7  151.78   12.60   0 
  -1  -4 -11   75.37   12.81   0 
  -1  -3 -10  395.82   15.01   0 
   0  -4 -12   44.87   12.57   0 
   0  -3 -11  154.71   12.76   0 
   1   0  -3  115.35   26.94   0 
   2  -3  10  117.99   12.09   0 
   2  -1   5  161.34   11.40   0 
   3  -4  11  218.67   13.41   0 
   3  -2   7  173.35   10.94   0 
   4  -3 -12   20.44   20.80   0 
   4  -3   8   54.95   11.30   0 
   5  -2  -9  329.79   16.00   0 
   6  -4   7    5.27   11.15   0 
   6  -2   0   14.16    8.72   0 
   7  -3  -8   67.63   11.72   0 
   7  -3   1   49.31    8.98   0 
  -5  -5   9   40.39   12.65   0 
  -5  -4  -1   42.35    9.72   0 
  -4  -3  -4   17.11    8.99   0 
  -4  -2   0   16.47    8.76   0 
  -4  -2   1    9.12    7.99   0 
  -4  -2   2   69.86    8.74   0 
  -4  -2   3   97.27    9.25   0 
  -3  -2  -5   30.59   10.34   0 
   1  -3 -12   93.15   15.95   0 
   3  -3   9  111.08   11.95   0 
   4  -2 -10   -4.21   15.50   0 
   4  -1   1   76.88    9.36   0 
   5  -2   3   25.97    8.69   0 
   6  -3 -10   97.77   12.16   0 
   6  -3   4   74.24    9.36   0 
   6  -2  -6   13.91    8.97   0 
   6  -2  -1  103.82    9.34   0 
   7  -4   4   77.65    9.66   0 
   7  -3  -7   97.76   13.23   0 
   7  -3   0   57.24    9.45   0 
  -5  -4  -2   35.75    9.20   0 
  -5  -4   7   85.08    9.98   0 
  -5  -3   2   27.20   11.06   0 
  -5  -3   3   56.08   10.71   0 
  -4  -4  -6   43.04   12.27   0 
  -4  -4  10   35.56   13.49   0 
  -4  -2  -1  321.48   11.20   0 
  -3  -3  -7   38.87    9.32   0 
  -3  -2   7    9.26   11.03   0 
  -3  -1  -1   83.11   11.36   0 
  -3  -1   0  130.25   10.55   0 
  -3  -1   1  174.67   10.89   0 
  -3  -1   2  521.81   16.68   0 
  -2  -3  -9  296.58   13.45   0 
  -1  -2  -9  489.73   14.75   0 
   0  -2 -10  158.25   14.02   0 
   1  -4  12   35.62   13.81   0 
   3  -1   3  415.57   12.88   0 
   4  -2   5 1435.13   17.63   0 
   4  -1  -6  119.02   11.96   0 
   5  -3   6   85.87    9.20   0 
   6  -2  -5   69.76    9.43   0 
   6  -2  -4  371.91   11.44   0 
   6  -2  -3  413.27   11.74   0 
   6  -2  -2   39.64    8.85   0 
   7  -3  -6   44.11   11.83   0 
   7  -3  -1   84.05    9.87   0 
   8  -4  -2   61.29   12.10   0 
   8  -4  -1   42.06   10.00   0 
  -5  -4  -3   34.83    9.10   0 
  -5  -3   0  169.69    9.75   0 
  -5  -3   1   14.53    8.99   0 
  -4  -3  -5  140.46   10.03   0 
  -4  -3   8   37.47   11.25   0 
  -4  -2  -2   93.74    9.79   0 
  -2  -1  -5  678.69   14.85   0 
  -2  -1   5 1310.92   27.61   0 
  -1  -1  -7 1042.41   19.50   0 
   0   0  -3  324.21   27.21   0 
   3  -5  12   71.86   12.80   0 
   4  -5  11   22.05   12.30   0 
   4  -1   0  563.30   13.18   0 
   5  -4   8   28.40    9.16   0 
   5  -3 -11  114.90   16.57   0 
   5  -2   2   51.06   11.69   0 
   6  -3   3  288.33   10.79   0 
   7  -4   3   92.14   10.11   0 
   7  -3  -5  276.52   11.60   0 
   7  -3  -3  155.51   11.57   0 
   7  -3  -2   13.42    8.81   0 
   8  -4  -5   12.13   10.26   0 
   8  -4  -3  277.60   11.76   0 
  -5  -5  10   56.52   12.83   0 
  -5  -4   8   57.73   10.31   0 
  -5  -3  -1  112.63    9.50   0 
  -5  -3   5   43.98    9.20   0 
  -4  -2  -3  154.13    9.44   0 
  -3  -1   3   49.17   10.78   0 
  -2  -2  -8   38.39   10.56   0 
   1  -2   8  219.15   13.90   0 
   3  -2   6 1284.07   18.31   0 
   4  -3   7   91.59   11.18   0 
   4  -1  -5  152.65   12.28   0 
   4  -1  -1  161.63   10.69   0 
   5  -2  -8  169.95   12.72   0 
  -5  -3  -2   74.12    9.40   0 
  -5  -3   6   36.27   11.58   0 
  -4  -5  12  465.01   19.09   0 
  -4  -4  -7   44.98    9.90   0 
  -3  -5  13    7.71   19.35   0 
  -3  -3  -8   26.82    9.52   0 
  -3  -1  -3  109.94    9.86   0 
  -1  -3 -11   60.53   12.45   0 
   2  -2   7  180.41   12.96   0 
   2  -1   4   10.22   10.56   0 
   3  -1   2  105.17   10.11   0 
   4  -2   4  219.12    9.83   0 
   4  -1  -3  819.27   17.55   0 
   4  -1  -2  421.35   13.00   0 
   5  -2   1  300.32   10.97   0 
   6  -4   5  307.03   13.36   0 
   6  -3  -9   76.97   12.01   0 
   6  -3   2  489.39   12.13   0 
   7  -4  -9   72.37   13.95   0 
   7  -4   2  121.88   10.12   0 
  -6  -4   1   21.86    9.53   0 
  -6  -4   3   82.58    9.89   0 
  -6  -4   4   31.82    9.92   0 
  -5  -4   9   65.96   11.83   0 
  -5  -3  -3   67.94    9.65   0 
  -4  -2  -4   21.15    9.00   0 
  -4  -2   6   98.43   12.83   0 
  -3  -3  10  406.15   20.26   0 
  -3  -1  -4   74.42   11.23   0 
  -3  -1   4  115.78   13.40   0 
  -2  -3 -10  163.23   14.05   0 
  -2  -1  -6   64.83    9.25   0 
  -1   0  -2  356.27   21.42   0 
  -1   0  -1    1.24   17.96   0 
   0  -4  12   18.02   15.28   0 
   0  -3 -12   90.22   13.80   0 
   1  -5  13    7.33   13.78   0 
   1  -2 -11  160.62   17.56   0 
   2  -4  11  124.12   12.09   0 
   3  -4  10   70.05   11.86   0 
   3  -3   8   13.86   11.87   0 
   5  -4   7   28.46    9.49   0 
   6  -5   7   87.96   10.80   0 
   7  -4   1   87.26   11.42   0 
  -6  -4  -1   40.56   10.03   0 
  -6  -4   0   58.89   10.28   0 
  -6  -4   5  -11.29    9.67   0 
  -5  -3   7   64.77   11.94   0 
  -4  -3   9   93.29   12.99   0 
  -3  -2  -7  135.19    9.97   0 
  -1  -2 -10  261.15   13.12   0 
   2  -3   9   99.83   12.36   0 
   3  -1  -7  172.50   16.00   0 
   5  -2  -7  147.36   10.92   0 
   5  -2   0   75.63    9.27   0 
   6  -3  -8  107.45   12.55   0 
   6  -3   1   21.04    9.16   0 
   7  -5   4   41.34   10.33   0 
   7  -4  -8   40.52   12.10   0 
  -5  -3  -4   47.83    9.92   0 
  -5  -2  -1  169.47   11.84   0 
  -5  -2   0  126.30    9.68   0 
  -5  -2   1  536.66   12.45   0 
  -5  -2   2  168.97   10.17   0 
  -5  -2   3   12.73    8.84   0 
  -4  -4  11   41.17   14.23   0 
  -4  -3  -7   59.33    9.47   0 
  -4  -2  -5    2.32    8.22   0 
  -4  -1   0   49.50   11.12   0 
  -4  -1   1  783.66   15.89   0 
  -3  -3  -9   46.41   10.00   0 
  -2  -2  -9   37.84   11.62   0 
  -1  -1  -8  118.34   12.10   0 
  -1   0  -3   33.54   12.76   0 
   0   0  -4  220.65   21.27   0 
   3  -2   5 1107.67   17.91   0 
   3  -1   1  271.07   12.09   0 
   4  -5  10   40.66    9.36   0 
   4  -3   6  191.97    9.76   0 
   5  -2  -6  208.54   13.14   0 
   5  -2  -1  181.07    9.92   0 
   6  -4   4   54.33    9.57   0 
   6  -3   0   24.15    9.22   0 
   7  -4   0   92.22   10.10   0 
   8  -5  -3   92.86   12.91   0 
  -6  -4   7   76.97   10.21   0 
  -6  -3   1  178.20   10.58   0 
  -6  -3   2  141.32   10.86   0 
  -6  -3   3   86.62   11.95   0 
  -5  -3  -5   14.14   11.69   0 
  -5  -2  -2  165.81   10.08   0 
  -4  -1  -2  243.90   12.20   0 
  -4  -1  -1   99.69    9.76   0 
  -4  -1   2  136.08   10.05   0 
  -3  -2   8  119.38   14.15   0 
  -3  -1  -5   14.87    8.49   0 
  -2  -1  -7   55.53    9.21   0 
   0  -2 -11  221.25   15.57   0 
   1  -1  -9  364.43   24.79   0 
   2  -5  12   40.18   11.90   0 
   4  -2  -9  275.99   16.01   0 
   5  -5   8    8.75   10.84   0 
   5  -4   6   88.94   11.33   0 
   5  -2  -5   67.34   11.71   0 
   5  -2  -2  265.66   10.57   0 
   6  -5   6  158.38   11.00   0 
   7  -4  -7   97.60   10.12   0 
  -6  -3   0   81.57   10.77   0 
  -6  -3   4  145.55   10.52   0 
  -5  -2  -3  154.99   11.94   0 
  -4  -2  -6  185.08   10.33   0 
  -4  -2   7   35.83   11.50   0 
  -4  -1   3   40.27   11.38   0 
  -3  -4  12  427.71   25.67   0 
  -3  -1   5  620.57   17.75   0 
  -2  -3 -11   32.75   13.18   0 
  -2   0  -1  163.51   16.96   0 
  -1  -4  12   42.57   22.67   0 
  -1   0  -4  248.81   16.32   0 
   0  -2   8  216.83   18.03   0 
   0  -1  -9  767.39   21.10   0 
   3  -1   0 2535.91   26.01   0 
   5  -4 -12  202.11   20.56   0 
   5  -3 -10  171.37   13.99   0 
   5  -3   3   52.61    9.12   0 
   5  -2  -4  166.50   10.06   0 
   5  -2  -3  432.09   11.87   0 
   6  -4   3  137.57   10.39   0 
   6  -3  -6   61.57   12.10   0 
   6  -3  -2  108.45    9.93   0 
   7  -4  -6  204.54   11.54   0 
   7  -4  -5  176.19   12.87   0 
   7  -4  -4  179.74   12.63   0 
   7  -4  -2   92.24    9.47   0 
  -6  -3  -2   97.65   10.05   0 
  -6  -3   5   18.41    9.52   0 
  -5  -3  -6   33.11   12.22   0 
  -4  -3  -8   35.38    9.85   0 
  -4  -1  -3  300.14   11.67   0 
  -3  -3 -10   48.82   13.24   0 
  -2   0  -2   40.82   11.72   0 
  -2   0   0   41.22   14.18   0 
  -1  -3 -12  117.57   13.63   0 
   0  -5  13   10.04   18.28   0 
   0  -3  10  177.56   16.85   0 
   1  -3 -13   24.92   18.82   0 
   2  -2   6  218.87   12.76   0 
   3  -6  12   31.15   12.88   0 
   3  -4   9   71.04   12.21   0 
   3  -3   7  -10.29   11.09   0 
   3  -1  -6  190.12   15.62   0 
   4  -2   2  160.19   10.32   0 
   6  -4 -10   65.46   12.11   0 
   6  -3  -5  114.66   10.40   0 
   6  -3  -4    6.65    8.81   0 
   6  -3  -3  213.85   10.48   0 
   7  -5   2   59.12    9.66   0 
  -6  -3  -3   25.44    9.93   0 
  -4  -2  -7   51.75    9.90   0 
  -4  -1  -4  147.25    9.82   0 
  -4  -1   4  229.96   11.36   0 
  -2  -2 -10  209.30   13.55   0 
  -2  -1  -8   65.54   12.25   0 
  -2   0  -3   54.72   11.13   0 
   1  -4  11  155.03   13.00   0 
   1  -1   4  363.04   17.86   0 
   3  -2   4   65.45   12.17   0 
   3  -1  -1  335.33   13.66   0 
   4  -5   9   12.11   11.69   0 
   5  -6   9   91.74   10.90   0 
   5  -4   5  200.00   12.19   0 
   5  -3   2   36.61    9.62   0 
   6  -6   7  215.32   12.30   0 
   7  -5   1   84.16    9.72   0 
  -6  -4   9   76.15   13.87   0 
  -5  -2  -5    6.55   12.31   0 
  -4  -3  10  117.98   14.68   0 
  -3  -2  -9    9.28    9.65   0 
  -3  -1  -7   84.12   11.74   0 
  -2  -1   6   35.61   16.27   0 
  -2   0  -4  173.50   12.37   0 
  -2   0   1 1067.95   23.42   0 
  -1  -2 -11  126.42   13.20   0 
  -1  -1  -9   -0.11   11.61   0 
  -1   0  -5 4409.32   40.52   0 
   0   0  -5  207.23   18.65   0 
   1  -2   7  817.21   19.46   0 
   2  -4  10    8.57   11.21   0 
   2  -1  -8  302.89   30.69   0 
   4  -4   7  489.35   13.07   0 
   4  -2   1  275.34   11.26   0 
   5  -5   7  159.87   10.62   0 
  -6  -3   7  138.11   10.96   0 
  -6  -2  -1  123.95   10.50   0 
  -6  -2   0   51.15    9.71   0 
  -6  -2   1  120.27    9.82   0 
  -6  -2   2  172.30   10.25   0 
  -6  -2   3  179.52    9.84   0 
  -5  -3   9   25.78   12.08   0 
  -5  -1  -1  298.26   11.23   0 
  -5  -1   0   89.08    9.32   0 
  -5  -1   1  177.57   10.02   0 
  -5  -1   2  523.20   14.10   0 
  -4  -2   8   21.09   11.77   0 
  -3   0  -1   47.72    9.88   0 
  -3   0   0   19.94   12.53   0 
   0  -3 -13   21.41   14.91   0 
   0  -1   5 2347.00   44.10   0 
   1  -3   9  104.10   14.82   0 
   2  -1   2  126.59   13.03   0 
   3  -2 -10  196.17   22.16   0 
   3  -1  -5   34.69   12.13   0 
   3  -1  -2  305.85   13.94   0 
   5  -3  -9   42.65   12.17   0 
   5  -3   1   11.24   11.93   0 
   6  -6   6   -5.69   11.78   0 
   6  -4  -9   47.03   13.20   0 
   6  -4   1   42.83    9.41   0 
   7  -6   3   69.09   10.13   0 
   7  -5  -8   69.60   13.71   0 
   7  -5   0  179.80   10.51   0 
  -6  -2  -2   39.13    9.44   0 
  -6  -2   4   11.95    8.65   0 
  -5  -4  11   16.81   13.01   0 
  -5  -2  -6  369.03   12.51   0 
  -5  -2   7   65.00   12.11   0 
  -5  -1  -2  108.73    9.95   0 
  -5  -1   3  571.66   14.64   0 
  -3  -1   6   38.99   13.49   0 
  -3   0  -3  142.61   11.16   0 
  -2   0  -5  539.85   15.01   0 
   3  -5  10   81.12   10.91   0 
   3  -1  -4  101.93   11.45   0 
   4  -6  10   51.81   10.56   0 
   4  -3 -11   15.38   16.11   0 
   4  -3   4  281.47   10.80   0 
   4  -2   0   22.09    9.53   0 
   5  -6   8   65.95   12.87   0 
   6  -4   0  110.06   12.00   0 
   7  -5  -7   65.35   12.96   0 
   7  -5  -1   60.89    9.46   0 
  -7  -3   4   23.91   10.38   0 
  -6  -3   8   59.35   13.59   0 
  -6  -2  -3   69.20    9.94   0 
  -6  -2   5   69.81   12.51   0 
  -5  -1  -3  100.67   10.47   0 
  -4  -1  -6   48.84    9.09   0 
  -3  -2 -10   40.69   12.86   0 
  -3   0  -4  594.57   15.52   0 
  -3   0   1  891.42   17.62   0 
  -2  -2 -11   50.56   12.82   0 
  -2  -1  -9   23.62   11.04   0 
  -2   0   2  737.56   23.25   0 
  -1   0  -6 1266.36   23.47   0 
   1  -5  12   94.01   13.21   0 
   2  -5  11   43.14   11.94   0 
   3  -4   8   40.99   11.55   0 
   3  -3   6 2223.08   22.16   0 
   3  -2   3  444.62   13.55   0 
   5  -5   6  331.17   13.53   0 
   5  -3  -8  254.95   14.44   0 
   5  -3   0   71.99    9.63   0 
   6  -5   3  123.06   12.03   0 
   7  -5  -6  124.31   12.70   0 
   7  -5  -5   10.72   12.10   0 
   7  -5  -3  306.55   11.97   0 
   7  -5  -2  241.84   11.08   0 
  -5  -2  -7  105.68   13.63   0 
  -5  -1  -4  505.47   12.83   0 
  -4  -4  12   62.50   18.23   0 
  -3   0   2  458.88   17.13   0 
   0  -2 -12  135.04   16.81   0 
   3  -6  11    8.09   13.10   0 
   4  -5   8   98.92   11.07   0 
   4  -2  -7  226.02   13.64   0 
   4  -2  -1  271.92   11.69   0 
   5  -4 -11   85.22   15.23   0 
   6  -4  -7  258.59   14.15   0 
   6  -4  -1  108.59   10.38   0 
   7  -5  -4   18.19    9.73   0 
  -7  -3   6  273.02   12.66   0 
  -6  -2   6  523.86   13.84   0 
  -4  -2  -9   33.64   10.04   0 
  -4  -1  -7  104.70   10.53   0 
  -4  -1   6    1.81   11.84   0 
  -4   0  -2  390.32   12.61   0 
  -4   0  -1  110.31   10.14   0 
  -4   0   0  305.51   12.13   0 
  -3   0  -5  122.27    9.85   0 
  -1  -2 -12   84.29   14.68   0 
  -1  -1 -10  145.58   12.63   0 
   0   0  -6  363.06   20.59   0 
   1  -6  13   36.08   13.55   0 
   2  -1   1  135.51   14.87   0 
   4  -3   3  214.47   10.41   0 
   4  -2  -6  244.58   14.45   0 
   4  -2  -2  379.58   13.18   0 
   5  -4   3  139.80   10.52   0 
   5  -3  -7   75.19   12.35   0 
   6  -5   2   14.30   11.36   0 
   6  -4  -6  201.89   13.80   0 
   6  -4  -3  136.27   11.84   0 
  -7  -2   0   47.71   11.36   0 
  -7  -2   1  116.64   10.49   0 
  -6  -1  -1   41.78    9.49   0 
  -6  -1   0  147.69   10.09   0 
  -6  -1   1   51.87    9.26   0 
  -6  -1   2    8.52   11.91   0 
  -5  -2   8  121.97   12.48   0 
  -5  -1   5  113.34   10.61   0 
  -4   0  -3  259.89   11.01   0 
  -4   0   1  477.40   13.65   0 
  -3  -2   9   85.57   15.89   0 
  -3  -1  -9   33.50   12.64   0 
  -1   0  -7   12.75   12.48   0 
   2  -4   9  175.52   13.34   0 
   4  -6   9   14.99    9.87   0 
   4  -2  -5  481.00   16.20   0 
   4  -2  -3  247.51   12.28   0 
   5  -6   7  179.17   10.94   0 
   5  -5   5  192.13   12.93   0 
   5  -3  -2  193.73   10.80   0 
   6  -5 -10   13.93   13.03   0 
   6  -4  -5  176.43   11.21   0 
   6  -4  -4   22.20    9.06   0 
  -7  -2   3   56.51   10.41   0 
  -7  -2   4   21.31   12.21   0 
  -6  -1  -3  310.19   13.84   0 
  -6  -1   3   91.09    9.82   0 
  -4  -1  -8  129.89   10.92   0 
  -4   0  -4  945.87   15.57   0 
  -4   0   2  907.67   16.93   0 
  -3  -2 -11   26.46   13.61   0 
  -3   0  -6    0.98    9.24   0 
  -2  -1 -10   34.98   11.37   0 
  -2   0  -7   61.97   12.79   0 
   1  -1   3  167.14   18.62   0 
   2  -3   7  283.13   12.38   0 
   3  -5   9   91.05   12.94   0 
   3  -3   5 1674.41   21.40   0 
   3  -2   2    5.73    9.90   0 
   4  -2  -4 1138.23   18.59   0 
   5  -4   2  121.83   12.33   0 
   5  -3  -6    5.98    9.98   0 
   5  -3  -5  232.08   13.69   0 
   5  -3  -3 1366.17   17.82   0 
   6  -6   4  127.11   10.94   0 
   6  -5   1   57.08    9.91   0 
   7  -6  -1   92.79   11.22   0 
  -7  -2   5    6.02   12.95   0 
  -6  -1   4   31.16   10.91   0 
  -5   0  -1   77.79   12.51   0 
  -5   0   0  267.34   12.97   0 
  -4   0  -5   70.46    9.58   0 
  -3   0   3  732.45   18.23   0 
  -2  -2 -12   55.39   14.35   0 
   1  -4  10  292.51   14.95   0 
   1  -2   6  301.28   15.30   0 
   3  -4   7  637.94   16.39   0 
   4  -5   7  115.66   10.34   0 
   4  -3   2   57.49    9.80   0 
   7  -6  -6   25.84   13.17   0 
   7  -6  -3   46.95   13.07   0 
   7  -6  -2  225.20   11.83   0 
  -5  -1  -7  112.41   10.52   0 
  -5  -1   6  368.06   13.24   0 
  -5   0  -2  269.44   11.31   0 
  -5   0   1   14.22    9.59   0 
  -4   0   3  647.49   15.59   0 
   2  -1   0  128.32   16.17   0 
   5  -5   4  195.22   10.86   0 
   6  -7   5   27.83    9.77   0 
   6  -6   3  182.64   10.91   0 
   6  -5  -9   95.95   12.26   0 
   6  -5   0  235.40   11.10   0 
   7  -6  -4   35.78   10.69   0 
  -5   6  -4  171.67   11.61   0 
  -5   8  -2  264.13   14.41   0 
  -5   9  -2   77.30   15.50   0 
  -4   6   0  121.40   14.67   0 
  -2   1 -12   57.87   13.74   0 
   1  -2  -6  349.42   24.01   0 
   1   6   5   18.49   15.62   0 
   1   7   5   48.99   17.33   0 
   2  -1   0  140.97   17.44   0 
   2   5   5  111.81   15.21   0 
   3   0   2  268.92   14.80   0 
   3   1   3  118.54   11.93   0 
   4  -3  -5   32.97   15.34   0 
   5  -3  -5  220.74   15.71   0 
   5   2   3  138.52   13.74   0 
   7  -3  -7   90.97   13.72   0 
   7   2   1   31.96   11.96   0 
   8  -1  -3   24.92   11.47   0 
  -5   6  -6  179.38   14.38   0 
  -5   6  -5  140.84   11.22   0 
  -5   7  -3   17.76   11.32   0 
  -4   4 -11   14.63   11.18   0 
  -3   2 -10  195.74   11.62   0 
  -3   2  -4   55.84   11.05   0 
  -3   3  -1  787.42   20.49   0 
  -3   6   2  455.97   20.98   0 
  -2   5   3  683.87   36.33   0 
   0   2   3 1345.02   34.07   0 
   1  -2  -9  128.31   16.16   0 
   1   5   5  102.09   15.79   0 
   4  -3 -13    2.91    8.79   0 
   4   1   3  303.75   15.17   0 
   6  -2  -2   44.49   10.57   0 
   6   0   1  171.47   11.76   0 
   7  -2  -3  112.56   13.12   0 
  -5   6  -8   68.92   11.72   0 
  -5   6  -7  181.31   12.05   0 
  -5   7  -4  122.48   13.98   0 
  -4   4 -10   43.98   11.04   0 
  -4   4  -4   32.48   12.88   0 
  -3   2  -9   34.63   10.26   0 
  -3   3 -13   74.19   12.42   0 
  -2   1  -3   93.00   15.40   0 
   1  -2  -8  360.74   19.32   0 
   2  -2 -13   90.28   16.74   0 
   2   0   2   56.53   13.31   0 
   2   4   5   25.57   12.59   0 
   2   7   5    3.89   14.46   0 
   3   2   4  115.38   10.81   0 
   4  -2  -1  253.97   16.06   0 
   5   4   4   38.47   14.55   0 
   6  -1   0  236.76   12.16   0 
   6   1   2  131.33   11.77   0 
   7  -3  -6   40.98   11.01   0 
   7  -1  -1   48.18   11.14   0 
   7   1   1   42.55   11.22   0 
   8  -2  -4  325.52   16.16   0 
  -5   9  -3   63.46   12.36   0 
  -4   4  -9   97.57   11.98   0 
  -4   4  -5  136.04   13.33   0 
  -4   5  -2   74.43   12.90   0 
  -4   7   0   87.65   14.12   0 
  -3   2  -8   69.20   11.10   0 
  -3   2  -7  177.98   11.71   0 
  -3   2  -6 1081.23   17.25   0 
  -2   1 -10  104.14   12.84   0 
  -1   0 -11  141.05   14.23   0 
   0   6   5   49.98   17.88   0 
   1  -2  -7  216.43   18.50   0 
   3  -3  -6  396.38   32.58   0 
   3  -1   1  273.70   16.06   0 
   3   4   5  203.29   15.15   0 
   3   6   5   34.91   11.71   0 
   4  -1   1   78.86   11.14   0 
   4   2   4   24.10   10.07   0 
   5  -3  -4   10.39   11.54   0 
   5  -2  -1  169.38   11.29   0 
   5   1   3   96.76   13.79   0 
   8  -1  -2   59.84   12.04   0 
  -5   7  -8  209.09   12.45   0 
  -5   7  -7  166.08   12.19   0 
  -5   7  -6   29.02   11.03   0 
  -4   4  -8   19.72   10.01   0 
  -4   4  -7  486.23   13.61   0 
  -4   4  -6  212.79   11.56   0 
  -4   6  -1   97.94   14.31   0 
  -4   8   0  163.05   15.06   0 
  -4   9   0   94.39   14.59   0 
  -3   3 -12  158.30   12.17   0 
  -3   4   0  177.52   14.62   0 
  -3   7   2    7.27   15.07   0 
  -3   8   2   28.62   18.04   0 
  -1   0  -3   35.55   15.49   0 
   0  -1 -10   88.93   13.59   0 
   0   3   4  887.45   26.05   0 
   0   7   5   71.36   18.60   0 
   1  -1 -14   52.89   14.04   0 
   1   4   5  168.67   14.88   0 
   4  -3  -4   87.69   14.46   0 
   5  -1   1  180.93   11.67   0 
   6  -2  -1   71.78   13.02   0 
   6   2   3   68.53   11.32   0 
   7  -3  -5  223.18   12.85   0 
   7  -2  -2   74.10   11.29   0 
  -5   8  -5   35.24   11.27   0 
  -4   5 -11    7.28   11.48   0 
  -3   3  -2  281.85   14.06   0 
  -3   5   1  288.65   16.42   0 
  -2   1  -8   74.06   12.69   0 
  -2   1  -4    3.95   11.11   0 
  -2   2 -13  128.10   11.85   0 
  -2   9   3   59.42   28.96   0 
  -1   0 -10    9.95   10.13   0 
   0  -1  -4  974.75   28.18   0 
   0   0 -14  272.91   16.84   0 
   1   1   3  259.05   18.06   0 
   1   2   4 1159.91   23.13   0 
   3  -2  -1 2172.18   28.59   0 
   3   3   5   84.80   13.36   0 
   4   4   5  116.21   12.30   0 
   4   5   5   59.13   12.37   0 
   5   2   4   55.77   10.18   0 
   6   0   2  273.16   11.93   0 
   7  -1   0   58.65   11.30   0 
   7   0   1   64.99   11.79   0 
   8  -3  -6  145.63   12.70   0 
   8  -2  -3   11.25   11.47   0 
  -4   5 -10   25.09   10.97   0 
  -2   1  -7  121.34   10.99   0 
  -2   1  -6  267.99   13.02   0 
  -1   0  -9   10.87   12.85   0 
  -1   1   0   29.11   21.52   0 
   0  -1  -9  758.45   19.33   0 
   0   5   5   14.33   14.34   0 
   0   8   5   49.80   21.56   0 
   2  -2 -12   93.92   18.05   0 
   3   1   4   89.93   12.81   0 
   4   0   3  259.89   11.96   0 
   4   3   5  143.88   14.05   0 
   6  -3  -3  217.50   14.27   0 
   6  -1   1  347.19   12.79   0 
   6   1   3  311.77   13.02   0 
   7  -3  -4  472.21   14.82   0 
   8  -3  -5  151.65   14.75   0 
  -4   5  -4   14.49    9.83   0 
  -3   3 -10   18.98   10.12   0 
  -3   3  -3   35.11   11.44   0 
  -2   2 -12  122.28   11.57   0 
  -1   0  -8   -4.29   11.96   0 
  -1   0  -4  240.67   15.28   0 
  -1   1 -13   10.28   13.60   0 
   0  -1  -8  706.48   18.93   0 
   0   1   2 3412.35   61.86   0 
   1  -1 -13  220.31   14.90   0 
   2  -2  -2   71.62   18.16   0 
   3   0   3  145.64   11.75   0 
   4  -2   0   16.03   11.12   0 
   4   1   4  151.10   11.01   0 
   5  -2   0   74.93   10.13   0 
   5   0   3  483.29   13.63   0 
   7  -2  -1   33.72   10.20   0 
  -4   5  -7  114.30   11.16   0 
  -4   5  -6   29.79   11.19   0 
  -4   8  -1  255.77   15.56   0 
  -4   9  -1   89.50   14.63   0 
  -3   3  -9  108.64   11.20   0 
  -3   3  -4  321.74   14.75   0 
  -3   4 -12   63.49   10.78   0 
  -2   2  -1 2275.34   30.58   0 
  -2   4   2  839.80   29.14   0 
  -1   0  -7   28.17   12.72   0 
   0  -1  -7  133.85   14.22   0 
   0  -1  -5  461.73   19.94   0 
   0   0 -13  127.21   15.00   0 
   1   3   5  123.43   14.04   0 
   2  -1   1  126.45   16.47   0 
   3   2   5   22.64   12.03   0 
   4  -3  -3  766.08   20.67   0 
   4  -1   2  219.62   11.80   0 
   5  -1   2  428.81   13.42   0 
   5   1   4  530.29   14.34   0 
   5   3   5   24.42   13.83   0 
   6  -2   0   32.10   10.74   0 
   6   2   4  224.86   12.02   0 
   7  -3  -3  154.61   11.63   0 
   7  -1   1  131.41   11.54   0 
   7   0   2   18.30   10.57   0 
   8  -3  -4  121.73   14.28   0 
   8  -1   0   76.27   11.71   0 
  -4   6  -3  269.48   12.40   0 
  -4   7  -2  234.59   15.93   0 
  -3   3  -8   11.57   10.14   0 
  -3   3  -6 2263.27   22.19   0 
  -3   3  -5 1751.52   20.20   0 
  -2   2 -11   37.45    9.92   0 
   0  -1  -6   53.98   13.47   0 
   2  -1 -15   27.82   16.06   0 
   2   1   4  965.44   19.04   0 
   2   6   6   55.90   13.70   0 
   3  -2 -14   13.89   16.83   0 
   3  -1   2  104.82   11.61   0 
   3   5   6  197.58   15.87   0 
   4   2   5    1.85    9.42   0 
   6  -3  -2  100.14   10.88   0 
   6  -1   2   -1.99   10.10   0 
   6   0   3   64.23   10.56   0 
  -4   6  -9  -10.64   10.68   0 
  -4   6  -8   90.47   13.07   0 
  -4   6  -4  441.11   13.24   0 
  -3   4 -11  217.49   11.91   0 
  -3   6   1  336.71   16.79   0 
  -2   2 -10  136.29   13.07   0 
  -1   1 -12  164.96   11.86   0 
   2   2   5  117.01   12.28   0 
   3  -2   0 2997.81   31.02   0 
   4   4   6   33.14   13.35   0 
   5  -2   1  267.09   14.26   0 
   5   2   5   15.50   10.51   0 
   6   1   4  199.41   11.94   0 
   7  -4  -9   94.96   17.82   0 
   7  -4  -8   21.43   14.93   0 
   7  -3  -2   17.52   12.85   0 
   7  -2   0    2.06   10.40   0 
   8  -2  -1   32.58   10.98   0 
  -4   6  -7   77.59   10.73   0 
  -4   6  -6   35.68   10.42   0 
  -4   6  -5  197.90   10.83   0 
  -4   7  -3  256.50   14.43   0 
  -4   8  -2  228.12   12.88   0 
  -4   9  -2   97.63   12.37   0 
  -3   5   0  614.46   17.01   0 
  -3   9   1    0.22   14.98   0 
   0   0 -12  109.53   13.66   0 
   0   1 -15  241.24   13.47   0 
   1  -1 -12  157.93   14.00   0 
   1   0 -15   15.97   14.41   0 
   1   5   6   56.66   14.62   0 
   2  -2 -11  293.53   18.54   0 
   3   3   6   30.08   12.71   0 
   4  -3  -2   97.24   13.87   0 
   4  -2   1  265.53   15.02   0 
   4   0   4  969.30   16.31   0 
   5   0   4  846.77   16.88   0 
   6  -4  -9   65.03   17.84   0 
   6  -4  -8   49.14   16.62   0 
   6  -4  -7  237.71   17.78   0 
   6  -2   1    6.00   10.31   0 
   7  -1   2   56.97   11.30   0 
   7   0   3   32.71   13.35   0 
  -4   7  -9  108.89   11.39   0 
  -4   7  -4  140.18   13.63   0 
  -4   8  -3   32.92   12.59   0 
  -3   4  -9   78.44   12.27   0 
  -3   7   1   70.92   14.41   0 
  -2   2  -9  121.10   10.93   0 
  -2   2  -2   14.68   12.92   0 
  -1   1 -11   65.07    9.80   0 
   1   7   6   10.27   16.24   0 
   3  -3  -4  153.04   19.18   0 
   3   0   4  597.14   16.63   0 
   3   1   5   11.96   11.76   0 
   4  -1   3  497.92   13.64   0 
   4   1   5   67.12   10.90   0 
   5  -3  -1  131.41   11.36   0 
   5  -1   3  223.78   11.93   0 
   5   1   5   72.61   12.57   0 
   6  -4  -6  199.67   14.56   0 
   6  -3  -1   45.79   11.04   0 
   6   2   5  134.72   12.32   0 
   7  -4  -6  193.11   14.58   0 
   8  -2   0   46.76   10.92   0 
  -4   7  -7  151.75   11.47   0 
  -4   9  -3   85.90   12.35   0 
  -3   4  -8   30.90   12.11   0 
  -3   4  -3  231.27   14.21   0 
  -3   8   1   18.65   14.95   0 
  -2   3 -12   87.09   10.93   0 
  -2   8   3   71.74   22.95   0 
   2   3   6  209.39   12.51   0 
   5   3   6   31.21   11.48   0 
   6  -4 -10   52.14   22.54   0 
   6  -4  -5  187.41   14.15   0 
   6  -1   3   24.15   10.12   0 
   6   0   4    7.74    9.97   0 
   7  -4  -5  184.78   14.83   0 
   7  -2   1  193.93   11.15   0 
  -4   8  -8  146.02   11.68   0 
  -4   8  -4   27.51   10.76   0 
  -4   9  -4   56.23   11.73   0 
  -3   4  -7  574.32   13.91   0 
  -3   4  -4  757.46   16.81   0 
  -3   5 -11   13.94   10.71   0 
  -3   5  -1   85.40   12.97   0 
  -2   2  -3   66.96   12.09   0 
  -1   2 -13   45.84   10.47   0 
   0   0 -11  149.28   11.91   0 
   0   1 -14  128.45   12.53   0 
   1  -1 -11   24.15   12.99   0 
   1   4   6  120.93   14.09   0 
   2  -1 -14   94.92   13.57   0 
   3   2   6   51.34   12.01   0 
   4   2   6  146.50   12.10   0 
   5  -2   2   39.73   10.45   0 
   6  -3   0   17.97   11.68   0 
   6  -2   2   45.16   10.60   0 
   6   1   5    6.64    9.89   0 
   7  -4  -4  184.63   14.70   0 
  -4   8  -6   79.72   11.37   0 
  -4   9  -5   85.11   11.07   0 
  -3   4  -6   75.47   10.92   0 
  -3   4  -5    6.42    9.79   0 
  -3   6 -12   25.05   11.40   0 
  -3   6   0  118.67   13.90   0 
  -2   2  -6  204.09   11.77   0 
  -2   3 -11   96.57    9.97   0 
  -2   3   0 2478.87   33.79   0 
  -2   4 -13   41.23   10.42   0 
  -2   7   3   40.71   20.21   0 
   1   0 -14  257.83   15.91   0 
   1   1   4 1563.14   26.45   0 
   1   2   5   45.03   13.51   0 
   2  -2 -10   67.45   15.04   0 
   2  -2  -1   13.52   16.80   0 
   2  -1   2  110.82   14.25   0 
   3  -2 -13   48.52   15.90   0 
   3  -2   1  413.82   15.64   0 
   3  -1   3  400.29   13.12   0 
   3   5   7  150.46   15.34   0 
   4  -3  -1  106.32   11.36   0 
   4  -2   2  168.30   13.89   0 
   5  -4  -7   34.52   16.86   0 
   5  -3   0  105.05   10.60   0 
   5   2   6  365.92   13.50   0 
   7  -3   0   45.44   12.03   0 
   7  -1   3   60.97   10.88   0 
   7   0   4   32.72   11.13   0 
   8  -3  -1   46.74   11.34   0 
   8  -2   1   31.41   11.07   0 
  -3   5  -9   84.96   10.17   0 
  -1   1  -9  125.66   10.56   0 
  -1   1  -1 2128.98   38.50   0 
   1  -1   0   33.03   19.97   0 
   2   1   5  673.66   16.11   0 
   3  -3  -3  402.32   20.36   0 
   3   4   7   56.53   13.46   0 
   4   0   5   60.99   10.22   0 
   5  -4  -5  225.19   16.63   0 
   5  -1   4   15.47    9.95   0 
   5   0   5  136.26   10.84   0 
   6  -4  -3  140.46   13.50   0 
   6  -1   4   55.52   12.93   0 
   7  -4  -3  150.86   14.25   0 
   7  -2   2  223.58   12.37   0 
   8  -4  -4   16.45   11.32   0 
  -3   5  -2  478.31   13.68   0 
  -3   7   0   56.39   12.70   0 
  -2   4 -12   36.78   10.60   0 
  -1   3 -14  118.42   11.41   0 
   0   1 -13   78.17   10.73   0 
   0   2 -15  108.27   13.73   0 
   2   0   4  174.17   13.20   0 
   2   2   6   53.14   11.31   0 
   2   5   7   74.33   13.80   0 
   2   6   7   -8.04   13.09   0 
   3   3   7   49.07   13.47   0 
   4  -1   4  515.92   13.83   0 
   4   1   6   56.09    9.95   0 
   4   3   7   44.49   10.55   0 
   5  -4  -8   91.18   20.88   0 
   5  -4  -4   41.44   14.77   0 
   5   1   6   71.59   10.68   0 
   6  -3   1   34.97   12.18   0 
   6   0   5   28.06   10.00   0 
   8  -4  -3  275.50   14.97   0 
   8  -3   0   75.99   11.06   0 
  -3   5  -7  695.89   14.33   0 
  -3   5  -3  277.52   13.73   0 
  -3   6 -10   34.90   10.19   0 
  -3   6  -1  282.84   15.38   0 
  -3   7 -11   25.04   11.73   0 
  -3   8   0   59.08   12.68   0 
  -2   3  -9  111.87    9.76   0 
   0   6   6   71.93   18.11   0 
   1  -1 -10  184.19   14.55   0 
   1   3   6  210.78   14.27   0 
   2   4   7  138.59   12.00   0 
   3   0   5  125.67   10.52   0 
   3   1   6  210.55   10.95   0 
   4  -3 -11    2.66   21.58   0 
   4  -3   0  189.75   12.15   0 
   5  -3 -13   10.37   24.73   0 
   5  -2   3   15.70   10.37   0 
   6  -4  -2  219.61   13.39   0 
   6  -2   3  123.29   10.56   0 
   6   1   6   51.06   10.39   0 
   7  -4  -2   85.10   11.21   0 
   7  -3   1   47.13   10.45   0 
   7  -1   4   28.77   11.14   0 
  -3   5  -6   21.90    9.77   0 
  -3   5  -5  133.35   10.66   0 
  -2   3  -8  191.66   13.35   0 
  -2   3  -1 2618.97   31.91   0 
  -2   4 -11  112.77   10.66   0 
  -1   1  -7    9.96   12.84   0 
  -1   2 -11   -6.08    8.95   0 
  -1   3 -13  135.26   12.55   0 
   0   0  -9  179.46   14.12   0 
   0   2   4  637.51   22.44   0 
   0   7   6    3.76   19.04   0 
   1   0 -13   87.09   11.44   0 
   1   1 -15   62.50   13.33   0 
   2  -1 -13  100.62   13.70   0 
   3  -3  -2 1493.43   28.33   0 
   4  -2   3  311.38   14.29   0 
   4   2   7   65.97   10.83   0 
   5  -4  -3   76.56   13.39   0 
   5   2   7  123.55   11.56   0 
   7  -2   3   87.58   10.45   0 
   8  -3   1  391.69   13.43   0 
  -3   6  -8  402.74   12.11   0 
  -3   6  -2  128.55   13.48   0 
  -3   7 -10   40.17   10.46   0 
  -3   9  -1   83.17   13.95   0 
  -2   4   1  785.36   22.43   0 
  -2   5 -12   31.48   12.83   0 
  -2   5   2  123.39   16.46   0 
  -1   1  -2    9.50   18.29   0 
   0   1 -12  160.72   11.11   0 
   0   2 -14   85.67   13.28   0 
   1   0   3   38.33   14.81   0 
   2  -2  -9   56.51   14.21   0 
   2   3   7  115.35   12.84   0 
   3  -2   2    3.32   10.79   0 
   3  -1   4  794.50   15.64   0 
   4   0   6   54.57   12.19   0 
   5  -1   5  248.12   11.76   0 
   5   0   6   -8.88   10.08   0 
   6  -4  -1  117.93   13.35   0 
   6  -3   2  526.53   13.02   0 
   6  -1   5   59.71    9.83   0 
   6   0   6   83.37   12.36   0 
   7  -4  -1  115.67   11.20   0 
   7  -3   2  154.31   13.33   0 
  -3   6  -3   16.70   12.51   0 
  -3   7  -9   73.06   10.79   0 
  -3   8  -1   15.51   11.95   0 
  -2   4 -10   10.78    9.92   0 
  -1   1  -6  230.83   13.29   0 
  -1   4 -14   29.35    9.88   0 
   1  -1  -9  356.85   15.68   0 
   1   5   7   55.72   13.46   0 
   2  -2   0 2927.90   35.73   0 
   2   0 -15   46.05   11.26   0 
   3  -2 -12  138.08   18.37   0 
   4  -3   1  360.61   15.15   0 
   4  -1   5 1019.40   16.27   0 
   4   1   7   99.58   12.38   0 
   5  -4  -2  309.20   15.72   0 
   5  -3   2   35.53   11.46   0 
   5  -2   4   34.01    9.77   0 
   6  -2   4  173.93   11.08   0 
   8  -4  -1   56.26   10.93   0 
  -3   6  -6   11.87    9.52   0 
  -3   6  -5  179.51   10.66   0 
  -3   6  -4   14.54    9.72   0 
  -3   7  -8   96.85   10.97   0 
  -3   7  -2    6.09   12.23   0 
  -3   8  -9  128.68   11.80   0 
  -3   9  -2   98.89   14.08   0 
  -2   9   2   68.47   18.16   0 
  -1   1  -5 1174.21   20.16   0 
  -1   1  -4  386.38   15.84   0 
   0   0  -8  373.17   13.75   0 
   1   0 -12  276.91   14.60   0 
   2   1   6   55.08    9.88   0 
   3   4   8   44.87   13.55   0 
   4  -2 -14   62.06   19.13   0 
   4   3   8   33.44   12.68   0 
   6  -4   0  126.45   12.66   0 
   7  -4   0   95.15   10.83   0 
   7  -2   4  163.04   11.57   0 
   8  -4   0  122.50   14.27   0 
  -3   7  -7    8.00    9.27   0 
  -3   7  -3  130.71   13.18   0 
  -3   8  -8   33.86    9.93   0 
  -3   8  -2  155.39   13.62   0 
  -2   3  -4  199.53   11.95   0 
  -2   3  -3  197.30   13.49   0 
  -2   6 -12  162.31   11.46   0 
   0   2 -13   51.39   12.90   0 
   1   1 -14  147.68   14.72   0 
   1   1   5  376.00   16.96   0 
   1   2   6    5.97   12.86   0 
   1   4   7  191.61   13.84   0 
   2  -1 -12   15.06   13.75   0 
   2   0   5  550.60   15.05   0 
   2   2   7  148.14   14.05   0 
   3  -3  -1  665.34   17.80   0 
   3   0   6    6.73    9.17   0 
   3   1   7   73.32   12.29   0 
   3   3   8   40.98   12.53   0 
   4  -2   4  228.82   11.14   0 
   5  -4  -1   85.56   10.97   0 
   6  -3   3  234.92   11.05   0 
   7  -3   3  176.37   11.27   0 
  -3   7  -6   79.03   10.60   0 
  -3   7  -5  192.19   10.86   0 
  -3   7  -4  264.04   12.16   0 
  -3   8  -7   41.14    9.91   0 
  -3   8  -6  225.90   13.45   0 
  -3   8  -3  152.63   13.94   0 
  -3   9  -7  144.04   11.98   0 
  -3   9  -6   77.41   13.60   0 
  -3   9  -4   73.38   14.05   0 
  -2   4  -8  228.89   11.64   0 
  -2   5 -10   85.27   12.35   0 
  -1   2  -9  195.81   11.07   0 
  -1   3 -11   61.03   12.44   0 
  -1   4 -13  104.06   11.03   0 
   0   0  -7 1507.89   23.90   0 
   0   4   6   39.11   14.39   0 
   2   5   8  152.38   14.14   0 
   3  -2   3  401.74   13.61   0 
   3  -1   5  358.89   12.47   0 
   4  -3   2   64.87   12.35   0 
   4   2   8  108.40   11.26   0 
   5  -3   3   55.94   11.98   0 
   5  -1   6   49.96    9.61   0 
   5   0   7  108.01   10.10   0 
   6  -2   5   21.80   10.03   0 
   6  -1   6   13.17   10.28   0 
   6   0   7   67.66   11.19   0 
   7  -5  -5   20.43   14.52   0 
   7  -4   1   73.70   10.36   0 
  -2   4   0   26.64   12.81   0 
  -2   6 -11   29.63   10.41   0 
  -2   6   2   18.63   14.78   0 
   0   1   3    7.39   20.17   0 
   1  -1   1 1630.37   34.28   0 
   2  -2  -8  168.67   17.72   0 
   2   0 -14  147.20   14.00   0 
   3  -1 -14   17.69   14.28   0 
   3   2   8  123.72   13.78   0 
   4  -1   6  111.41   10.43   0 
   4   0   7  284.75   11.18   0 
   5  -4   0  137.94   11.58   0 
   5  -2   5   73.08   10.01   0 
   5   1   8  122.45   13.38   0 
   6  -4   1   29.44    8.98   0 
   7  -5  -7   41.68   16.54   0 
   7  -5  -4   14.10   12.29   0 
   7  -2   5  128.79   11.49   0 
   8  -5  -3   89.12   14.51   0 
  -2   4  -7  544.00   13.51   0 
  -2   5  -9   30.98    9.19   0 
  -2   8   2   24.86   14.62   0 
   0   1 -10   30.24    9.32   0 
   1   0 -11   81.01   12.92   0 
   1   2 -15  479.59   13.97   0 
   1   3   7    8.80   12.28   0 
   2  -1   4    6.14   10.62   0 
   2   3   8  103.37   13.49   0 
   3  -3   0   46.00   11.70   0 
   4  -4  -4   38.83   14.13   0 
   4   1   8  144.22   10.19   0 
   6  -3   4   89.21   10.16   0 
   7  -5  -3  306.89   13.15   0 
   7  -4   2  130.10   12.70   0 
   7  -3   4   78.93   10.63   0 
  -2   5   1   38.20   15.05   0 
  -2   6 -10  155.61   10.85   0 
  -2   7 -11  110.87   10.09   0 
  -2   7   2  141.52   15.53   0 
  -1   2   1  317.00   28.87   0 
  -1   5 -13    8.24    9.81   0 
   0   2 -12   55.94    9.80   0 
   1   0   4  242.24   16.66   0 
   1   1 -13  138.34   13.53   0 
   4  -4  -5   17.83   15.44   0 
   4  -4  -3  191.67   14.12   0 
   4  -2   5 1365.00   18.21   0 
   5  -4   1   34.55   11.62   0 
   5  -3   4   85.44   12.03   0 
   5  -1   7   12.00   11.56   0 
   6  -4   2  133.55   10.22   0 
   6  -2   6    3.23   10.11   0 
   6  -1   7   78.56   11.18   0 
   7  -5  -8   65.77   18.44   0 
   8  -5  -1   44.68   13.50   0 
  -2   4  -5  325.50   12.47   0 
  -2   5  -8  101.93   10.16   0 
  -2   7 -10   53.00   12.37   0 
  -2   9   1   26.68   14.46   0 
   2  -1 -11   77.52   13.89   0 
   2   0   6  155.18   11.17   0 
   2   1   7   60.86   10.60   0 
   3  -3   1  748.64   19.28   0 
   3  -2 -11   97.37   15.27   0 
   3  -2   4   59.13    9.96   0 
   3   0   7   16.19    9.52   0 
   3   1   8   52.54   11.26   0 
   4  -4  -2  218.89   14.85   0 
   5  -2   6   66.31    9.71   0 
   5   0   8   52.36   10.85   0 
   6  -5  -5  100.49   14.88   0 
   6  -5  -4  192.89   13.72   0 
   6  -5  -3  173.67   13.85   0 
   7  -5  -1   70.84   10.45   0 
  -2   4  -3  106.56   11.78   0 
  -2   5  -7 1071.94   17.61   0 
  -1   4 -11  148.99   10.56   0 
  -1   5 -12   92.56   10.51   0 
   0   0  -5  220.84   16.63   0 
   0   1  -9   69.99   11.89   0 
   0   3 -13  126.99   10.91   0 
   0   4 -14    6.97   12.57   0 
   1  -1  -7  244.04   14.97   0 
   2  -2   2   11.84   14.99   0 
   2   1 -15   89.70   11.68   0 
   2   2   8   39.23   12.74   0 
   3  -1   6   47.10    9.36   0 
   3   3   9   56.49   10.72   0 
   4  -4  -1  418.74   15.93   0 
   4  -1   7   79.75    9.93   0 
   4   0   8  236.96   10.74   0 
   4   2   9   33.73   10.75   0 
   5  -4   2  121.16   12.11   0 
   6  -5  -6  131.44   15.64   0 
   6  -5  -2  278.92   14.79   0 
   6  -4   3  134.14   12.16   0 
   6  -3   5  101.99   10.60   0 
   7  -5   0  172.21   13.09   0 
   7  -4   3  100.41   10.88   0 
  -2   6  -8  182.89   12.88   0 
  -2   7  -9  175.06   10.83   0 
   0   2 -11   15.66    9.04   0 
   0   2   5  591.39   21.45   0 
   1   0 -10  101.00   13.33   0 
   1   1   6  261.60   14.21   0 
   1   2   7  166.21   13.20   0 
   1   5   8   17.27   12.22   0 
   1   6   8   23.41   17.64   0 
   2   0 -13  106.02   12.61   0 
   3   0 -15   77.80   13.23   0 
   4  -2 -13   30.61   15.12   0 
   4  -2   6  543.44   15.02   0 
   6  -5  -1  160.00   13.23   0 
  -2   5   0   97.77   13.90   0 
  -2   6   1   95.13   14.37   0 
  -2   8  -9   83.68   10.32   0 
  -1   6 -12   60.27   12.41   0 
   0   3   6  211.99   16.75   0 
   1  -1   2   16.83   17.63   0 
   1   1 -12   49.42   10.34   0 
   1   3 -15  159.51   11.09   0 
   1   4   8   20.30   11.18   0 
   2  -1   5  153.97   12.06   0 
   2   4   9  296.92   15.50   0 
   3  -2   5 1146.02   18.14   0 
   3  -1 -13   83.81   14.66   0 
   3   2   9   11.91    9.77   0 
   4  -4  -6   75.30   21.95   0 
   4  -4   0  448.82   14.33   0 
   4  -3   4  289.51   11.96   0 
   4   1   9  203.15   11.68   0 
   5  -1   8   80.21    9.98   0 
   6  -5   0  251.55   13.84   0 
   6  -2   7   17.30   10.00   0 
   7  -5   1   47.12   10.53   0 
   7  -4   4   79.31   10.35   0 
  -2   5  -5   94.27    9.61   0 
  -2   6  -7   11.85    9.85   0 
  -2   9  -8   20.16   10.76   0 
  -2   9   0   36.52   11.94   0 
  -2  10  -2   29.44   12.57   0 
  -1   3  -8  100.84   10.52   0 
   0   0  -4  195.01   16.15   0 
   0   1  -8  146.50   12.84   0 
   0   3 -12   44.04    9.33   0 
   2  -2  -7  330.58   20.56   0 
   3   0   8   58.24    9.56   0 
   4  -4   1   91.18   12.08   0 
   4  -3 -10    2.82   20.94   0 
   5  -4   3  127.25   10.60   0 
   5  -2   7   35.74    9.63   0 
   5   0   9   89.47   10.91   0 
   6  -5  -7  177.37   18.89   0 
   6  -4   4   57.15   10.04   0 
   6  -3   6   21.28    9.55   0 
  -2   5  -3  462.61   15.17   0 
  -2   5  -1   65.33   10.37   0 
  -2   7  -7  107.17    9.41   0 
  -2   9  -7   95.24   10.68   0 
  -1   2  -4   83.98   14.51   0 
  -1   7 -12   99.17   10.71   0 
   0   5   7    3.51   15.59   0 
   0   6   7    5.28   17.17   0 
   1  -1  -6  720.05   21.69   0 
   1   0   5 4432.61   35.30   0 
   1   2 -13   31.15   12.63   0 
   2  -2   3   69.63   11.77   0 
   2   1 -14  130.58   13.31   0 
   3  -1   7  209.35   10.66   0 
   3   1   9   32.99   12.96   0 
   4  -1   8   32.61    9.35   0 
   4   0   9  168.90   12.58   0 
   5  -3 -12    5.52   20.46   0 
   5  -3   6   84.65    9.70   0 
   6  -5   1   60.64   10.14   0 
   7  -5   2   91.37   10.61   0 
  -2   6   0  184.91   13.29   0 
  -2   7  -6   67.79   11.32   0 
  -2   8   0  112.67   12.72   0 
  -1   3  -7  609.81   13.87   0 
  -1   5 -10   -5.72    9.37   0 
  -1   8   4   14.39   21.18   0 
   0   0  -3  320.40   20.47   0 
   1   3 -14  141.98   12.60   0 
   2  -1 -10   11.78   12.25   0 
   3  -3   3   28.08   10.62   0 
   3   3  10   48.13   13.47   0 
   4  -4   2  267.53   12.99   0 
   4  -3   5   19.93    9.62   0 
   5  -4   4  166.77   10.46   0 
   6  -2   8   26.44   10.81   0 
  -2   6  -1   17.08   11.99   0 
  -2   7  -5   46.27   11.22   0 
  -2   7   0   87.01   12.50   0 
  -2   8  -6  135.76   10.43   0 
  -2   8  -1   84.47   12.63   0 
  -2   9  -5  211.99   11.30   0 
  -2   9  -3    8.74   12.39   0 
  -2   9  -2   56.03   10.18   0 
   0   1   4  916.05   24.92   0 
   0   3 -11    7.91    9.12   0 
   0   4   7  155.05   16.85   0 
   0   5 -13   13.80    9.47   0 
   1   1 -11   65.12   11.90   0 
   2  -1   6  262.52   12.12   0 
   2   0 -12  137.44   11.22   0 
   2   2   9   26.81   10.13   0 
   3  -2   6 1079.36   16.23   0 
   4   1  10   51.27   10.61   0 
   5  -5  -3   39.60   12.16   0 
   5  -5  -2  302.80   14.98   0 
   5  -5  -1  291.27   14.53   0 
   5  -2   8   88.69   10.22   0 
   5  -1   9  128.87   10.92   0 
   6  -5   2   11.24   10.33   0 
   6  -3   7   -2.81    9.07   0 
   7  -5   3   55.84   11.31   0 
  -2   6  -3  509.06   13.73   0 
  -2   6  -2  187.60   14.39   0 
  -2   8  -5    7.44   10.20   0 
  -2   8  -3   36.66   12.27   0 
  -1   2  -2  113.89   15.84   0 
  -1   2  -1  590.53   21.43   0 
  -1   4  -8  194.24   10.94   0 
  -1   6 -10   89.31    9.78   0 
  -1   9   3   13.99   19.11   0 
   0   0  -2  397.54   28.49   0 
   0   4 -12   29.81    9.34   0 
   1  -1   3  167.92   16.10   0 
   1   1   7 1062.05   19.65   0 
   2  -2   4  117.48   12.99   0 
   3   0 -14  130.09   13.00   0 
   3   0   9  410.35   13.60   0 
   3   2  10   31.44   11.76   0 
   4  -4   3   37.85   11.27   0 
   5  -5  -4   -4.76   12.91   0 
   5  -5   0  168.33   11.46   0 
   5  -3   7   13.09    9.50   0 
   6  -5   3  117.60   12.00   0 
  -2   7  -2   37.83   10.11   0 
  -1   3  -6  293.18   11.82   0 
  -1   7 -10  155.72   10.42   0 
  -1   8 -10   43.44   11.66   0 
   0   6 -13   75.58    9.72   0 
   1   2 -12   55.48   11.29   0 
   1   2   8  622.19   17.39   0 
   3  -3   4  331.57   11.94   0 
   3  -1 -12   70.05   13.48   0 
   3  -1   8  347.80   12.27   0 
   4  -2   8   67.04   11.60   0 
   4  -1 -14   -6.98   11.08   0 
   4  -1   9   76.88    9.84   0 
   4   0  10   69.15   12.79   0 
   5  -5   1   41.51    9.59   0 
   5  -4   5  198.38   10.58   0 
   6  -4   6  377.73   12.26   0 
   7  -6  -4   24.17   14.13   0 
   7  -6  -3   46.67   12.10   0 
   7  -6  -2  221.12   14.73   0 
   7  -6  -1  104.26   13.98   0 
   7  -5   4   37.82    9.59   0 
   0   3 -10  175.98   12.64   0 
   0   5 -12   49.82    9.41   0 
   1   0   6 1287.83   21.53   0 
   1   3 -13   30.14    9.14   0 
   1   5   9   34.53   14.73   0 
   2   0   8   71.12    9.76   0 
   2   1 -13   34.07   10.49   0 
   2   1   9    9.77   11.50   0 
   2   3  10  174.98   14.02   0 
   2   4  10   76.52   12.39   0 
   3   1 -15   23.93   11.12   0 
   3   1  10   88.25    9.73   0 
   4  -2 -12  322.95   18.23   0 
   5  -5  -5  304.46   19.18   0 
   5  -5   2   26.72   11.70   0 
   5  -2   9   -1.18    9.56   0 
   6  -5  -8  108.44   23.53   0 
   6  -5   4  359.67   11.43   0 
   7  -6   0   40.33   10.06   0 
  -1   3  -5    6.98    9.51   0 
  -1   5  -8  655.35   13.67   0 
  -1   7  -9  105.71   12.05   0 
  -1   8  -9  173.70   12.46   0 
   0   1  -6 2638.86   28.62   0 
   0   2   6  746.93   20.25   0 
   1  -1  -5  219.63   18.22   0 
   1   1 -10 1641.16   21.45   0 
   2  -1   7  102.33    9.94   0 
   2   2 -14   37.30   10.12   0 
   3  -3   5 1768.04   19.10   0 
   4  -4   4   43.99    9.61   0 
   4  -3   7  104.76   11.50   0 
   5  -3   8   55.34    9.69   0 
   6  -4   7   12.80    9.38   0 
   7  -6  -5    7.48   13.39   0 
   7  -6   1   29.52    9.36   0 
   0   2  -8  208.38   11.26   0 
   0   3   7  483.17   18.59   0 
   0   6 -12  154.62   11.15   0 
   1  -1   4  393.78   15.59   0 
   1   3   9  418.80   15.16   0 
   1   5 -14  -11.07    9.52   0 
   2  -2   5  294.59   12.22   0 
   2  -1  -9  113.96   12.59   0 
   2   0 -11  127.00   12.52   0 
   3  -1   9  131.12   11.45   0 
   4  -1  10  163.75   12.82   0 
   5  -5   3  218.67   10.72   0 
   6  -5   5  205.27   10.52   0 
   7  -6   2   62.06   10.09   0 
  -1   3  -4   16.06   10.35   0 
  -1   4  -6   37.81    9.58   0 
  -1   7  -8   41.81   10.99   0 
   0   5 -11  296.70   11.00   0 
   1   1   8  121.00   12.59   0 
   1   2 -11   46.71   11.44   0 
   1   4 -13  136.26   10.52   0 
   3   0 -13   30.19   12.17   0 
   3   0  10  110.57   10.69   0 
   4  -4   5  141.43   10.14   0 
   4  -2   9   57.53    9.84   0 
   4   0  11   41.40   12.43   0 
   5  -4   7   26.43   11.62   0 
   5  -2  10  186.17   13.17   0 
   6  -6  -2  163.45   12.82   0 
   6  -6  -1  130.42   12.93   0 
   6  -6   0  248.02   13.44   0 
  -1   9  -7   95.32   11.18   0 
  -1   9   2   -1.85   14.81   0 
   0   1   5  483.15   18.64   0 
   0   3  -9  229.75   10.91   0 
   1   3 -12    1.92    8.81   0 
   2  -2  -6  679.22   26.05   0 
   2   0   9   33.89    9.30   0 
   2   1 -12  216.75   12.86   0 
   3  -4  -1    3.46   11.58   0 
   3  -4   0  170.45   13.07   0 
   3  -4   1  565.28   16.82   0 
   3  -2   8   79.15    9.85   0 
   3   1  11   54.23   11.88   0 
   4  -3   8   64.91    9.02   0 
   5  -5   4  192.37   11.06   0 
   6  -6  -3  106.29   12.81   0 
   6  -6   1  143.61   10.48   0 
   6  -5   6  146.85   10.37   0 
  -1   4  -5  393.04   14.35   0 
  -1   6  -7  578.28   12.94   0 
  -1   7  -7    0.89   11.36   0 
  -1   7   4  102.16   20.33   0 
  -1   8  -7   67.47    9.23   0 
  -1   9  -6   38.80   12.08   0 
   0   1  -5 2456.93   28.38   0 
   0   6 -11   57.19    9.83   0 
   0   7 -11   14.80    9.27   0 
   0   8 -11   27.79   10.10   0 
   1  -1   5 1138.18   19.49   0 
   1   0   7   15.66    9.71   0 
   1   2   9  448.62   13.58   0 
   1   5 -13    4.87    9.13   0 
   2  -3   1 2523.27   30.07   0 
   2  -2   6  234.30   10.96   0 
   2  -1   8   61.69    9.20   0 
   2   1  10   42.77    9.59   0 
   2   2 -13  139.72   12.60   0 
   2   3 -14    9.85   10.05   0 
   3  -4   2  465.63   15.55   0 
   3   1 -14   87.13   11.03   0 
   3   2 -15   80.26   10.53   0 
   6  -6   2   50.75    9.47   0 
   7  -6   4   55.28    9.84   0 
  -1   5  -6   61.67    9.11   0 
  -1   8   3   92.99   15.61   0 
  -1   9  -5   10.49   11.55   0 
   0   2  -7   99.63   11.08   0 
   0   5 -10  227.75   10.70   0 
   0   5   8   15.22   16.45   0 
   1   1  -9  634.64   13.96   0 
   1   6 -13   38.27   11.40   0 
   2  -3  -1 1062.52   25.40   0 
   2  -3   2  174.06   12.78   0 
   2   3  11   46.72   12.50   0 
   3  -4  -2   53.05   14.09   0 
   3  -4   3  241.58   13.34   0 
   3  -1 -11   76.06   11.36   0 
   3  -1  10  133.49    9.81   0 
   4  -5   0  204.29   13.63   0 
   4  -5   1  245.58   13.69   0 
   4  -2  10   97.76    9.83   0 
   4  -1 -13   39.02   11.87   0 
   4  -1  11    1.90    9.38   0 
   5  -5  -6  307.76   23.65   0 
   5  -2 -13  121.58   16.06   0 
   6  -6  -4  130.45   15.02   0 
   6  -5   7   92.15   10.04   0 
  -1   6  -6  333.88   11.34   0 
  -1   9  -4   26.88   11.87   0 
  -1   9   1   70.06   12.81   0 
   0   2   7    5.46   13.72   0 
   0   3  -8   71.77    9.84   0 
   0   4  -9  119.50    9.91   0 
   0   4   8   15.71   13.11   0 
   0   6 -10   50.81   11.30   0 
   0   8 -10   67.13   10.01   0 
   1   0  -7  666.77   16.27   0 
   1   4 -12   45.53    9.23   0 
   1   4  10   74.32   13.86   0 
   2   0 -10   99.87   12.85   0 
   2   2  11   51.12   13.75   0 
   3  -3   7   -3.34    9.59   0 
   3  -2  -9  329.57   17.01   0 
   3  -2   9   25.33    9.53   0 
   3   0  11   62.08   10.07   0 
   4  -5  -1  195.16   12.19   0 
   4  -5   2   66.15    9.90   0 
   4  -4   7  512.15   12.35   0 
   4  -3   9   23.08    9.23   0 
   5  -5   6  309.84   11.02   0 
   5  -3  10   14.67    9.65   0 
   6  -6   4  121.64   10.49   0 
  -1   4  -4  437.20   13.27   0 
  -1   8  -5   67.42   12.15   0 
  -1   9  -3   16.26   11.95   0 
  -1   9  -1  105.02   13.73   0 
  -1   9   0  158.16   13.46   0 
   0   0   2  428.26   28.19   0 
   1   1   9   11.14   11.72   0 
   1   2 -10  199.87   10.22   0 
   1   3 -11  203.03   10.33   0 
   1   3  10  381.68   15.51   0 
   1   5  10   16.89   16.25   0 
   2  -2   7  207.68   10.58   0 
   2   0  10   33.40    9.45   0 
   3  -4   4  700.01   14.07   0 
   4  -5  -2  808.27   19.23   0 
   4  -5   3   18.41    8.49   0 
   4   0 -14   16.64   12.32   0 
   5  -4   9   17.39   11.15   0 
  -1   3  -1  780.10   21.07   0 
  -1   3   2  372.38   25.37   0 
  -1   6  -5  193.37   10.15   0 
  -1   7  -5  232.67   10.36   0 
  -1   8  -4  239.52   13.63   0 
  -1   8   2  183.94   15.89   0 
  -1   9  -2   44.29    9.60   0 
   0   1   6   53.64   12.37   0 
   0   3   8   31.97   13.34   0 
   1   0   8    3.77    8.76   0 
   2  -3   4  191.55   11.34   0 
   2  -1  -8  312.76   15.31   0 
   2   1 -11   24.26   11.30   0 
   2   1  11  137.30   12.21   0 
   2   3 -13   44.20    9.44   0 
   2   5 -14   24.20   10.24   0 
   3  -4   5    5.20   10.90   0 
   3  -3   8   14.44    8.98   0 
   3   0 -12   18.35   11.88   0 
   3   2 -14   29.82   11.50   0 
   4  -5   4    7.73    8.70   0 
   4  -3  -9  111.82   19.54   0 
   4  -2 -11  111.80   14.49   0 
   4  -2  11  144.85   10.27   0 
   5  -6   1  212.69   12.63   0 
   5  -5   7  152.39   10.12   0 
   5  -3 -11  100.20   16.86   0 
   6  -6  -5   94.64   16.41   0 
   6  -6   5   30.18    9.30   0 
   7  -7  -1   67.47   12.82   0 
   7  -7   0   38.13   12.96   0 
   7  -7   1   20.11   12.05   0 
  -1   5  -4  362.15   13.74   0 
  -1   6   4  469.61   24.40   0 
   0   0   3  318.48   23.37   0 
   0   1  -4   32.96   13.78   0 
   0   2  -6  747.67   15.96   0 
   0   6  -9  231.26   10.32   0 
   0   6   8  202.12   26.04   0 
   0   7  -9   70.21    9.43   0 
   0   9  -8   31.61    9.57   0 
   1  -1  -4  557.02   24.74   0 
   1   2  10  266.19   13.98   0 
   1   4 -11   59.50   11.94   0 
   1   6 -12   77.19   10.43   0 
   1   7 -12  130.97   10.52   0 
   2  -3  -2  226.25   18.10   0 
   2  -3   5  345.16   13.41   0 
   2  -2   8  225.56   12.24   0 
   3  -4  -3  865.41   25.94   0 
   3  -1  11  116.95   10.24   0 
   3   1 -13   23.35    9.34   0 
   4  -5   5  386.93   11.92   0 
   4  -4   8   32.52    8.42   0 
   5  -6  -1  246.30   13.03   0 
   5  -6   0  128.80   10.05   0 
   5  -6   2   25.82    9.39   0 
   5  -6   3   68.45   11.16   0 
   6  -6   6   23.93    9.77   0 
   7  -7  -2   65.47   12.16   0 
  -1   3   1  514.94   22.35   0 
  -1   6  -4  206.93   10.40   0 
  -1   7  -4  171.17   10.46   0 
  -1   7   3  475.29   21.11   0 
  -1   8  -3    8.77    9.22   0 
  -1   8  -2   36.58   11.84   0 
  -1   8   1    2.09   11.65   0 
   1  -1   7   12.38   11.87   0 
   1   1  -8   94.59   10.00   0 
   2   4 -13    8.15   10.99   0 
   3  -4   6  113.84   10.05   0 
   3   0  12   79.56   10.56   0 
   4  -5  -3   41.38   13.16   0 
   5  -6   4  178.67   12.25   0 
   5  -5   8    1.39    9.35   0 
   5  -4  10   12.24    9.53   0 
  -1   4  -2 1290.26   21.66   0 
  -1   8  -1  244.69   13.09   0 
  -1   8   0   29.33   11.51   0 
   0   5  -8  191.60   10.46   0 
   0   8  -8   47.52    9.50   0 
   0   9  -7   33.93   10.05   0 
   1  -2   1  589.48   23.39   0 
   1  -2   2  133.01   15.59   0 
   1  -2   3  522.03   17.20   0 
   1   2  -9  430.51   11.94   0 
   1   3 -10    9.77    8.85   0 
   1   5 -11   99.74    9.36   0 
   2  -3   6  829.31   14.46   0 
   2  -1  10  113.98    9.48   0 
   2   0  11  187.13   11.33   0 
   3  -3   9  115.13    9.91   0 
   4  -5   6   33.39    9.59   0 
   4  -4   9  103.64   10.12   0 
   5  -6  -2   98.71   11.52   0 
   5  -6   5  130.25   11.56   0 
   7  -7  -3    3.50   12.11   0 
  -1   5   4  930.59   34.42   0 
  -1   6  -3  625.97   14.11   0 
  -1   7  -2    6.93   11.58   0 
   0   2   8  103.24   12.22   0 
   0   6  -8  123.54    9.57   0 
   0   7  -8   57.28    8.74   0 
   1   0  -6  375.83   16.00   0 
   1   0   9   21.41    9.50   0 
   1   1  10  143.72   10.31   0 
   1   6 -11  121.56   10.43   0 
   1   7 -11   50.82    9.72   0 
   2  -2   9  117.28    9.47   0 
   2   3 -12   48.37    9.19   0 
   2   6 -13   52.23    9.73   0 
   3  -2  11   52.12    8.94   0 
   3  -1 -10  115.58   13.98   0 
   3  -1  12   79.84   12.50   0 
   3   3 -14   18.78   10.01   0 
   4  -5   7  115.17   11.34   0 
   4  -1 -12   97.19   12.16   0 
   4   1 -14   95.39   13.36   0 
   5  -5   9   23.19    9.66   0 
  -1   4  -1 1085.38   21.48   0 
  -1   5  -2 1280.80   19.95   0 
  -1   7  -1    9.69   11.33   0 
  -1   7   2  289.76   15.74   0 
   0   1   7  140.29   12.91   0 
   0   4  -7  137.92    9.75   0 
   0   9  -6   -3.33    9.76   0 
   1   3  11   74.14   12.11   0 
   1   4 -10  168.49   10.40   0 
   1   4  11   57.08   15.24   0 
   1   8 -10   88.82   11.82   0 
   2  -3   7  285.48   11.25   0 
   2   0  -9  983.36   17.15   0 
   2   1  12   93.94   10.04   0 
   2   2 -11  521.91   14.11   0 
   3  -3  10   17.49   10.71   0 
   4  -4  10   35.31    9.12   0 
   4   0 -13  113.05   11.99   0 
   5  -6   6  198.33   10.66   0 
   6  -7   0   97.51   12.32   0 
   6  -7   1  217.06   11.20   0 
   6  -7   2  207.83   11.03   0 
   6  -7   3   14.62    9.13   0 
  -1   6   3  418.29   19.48   0 
  -1   7   0   43.80   11.15   0 
  -1   7   1  108.90   11.95   0 
   0   0   5  199.63   15.48   0 
   0   3  -6   50.91    9.40   0 
   0   4   9   50.01   14.69   0 
   0   5  -7   20.26   11.09   0 
   0   7  -7  257.24   10.97   0 
   1  -2   0  523.36   24.86   0 
   1  -2   5  877.66   16.30   0 
   1   5 -10  156.57   11.19   0 
   2  -1  11   41.21   10.57   0 
   2   1 -10  430.69   12.99   0 
   2   4 -12  150.84   11.38   0 
   3  -4   8   39.63    8.73   0 
   3   0 -11   33.21   11.26   0 
   3   1 -12   48.83   11.55   0 
   4  -5   8  108.70    9.37   0 
   5  -6  -3   31.53   11.09   0 
   5  -6   7  185.36   10.25   0 
   5  -2 -12    0.51   12.73   0 
   6  -7  -1  246.51   13.55   0 
   6  -7   4  -13.07    9.50   0 
   6  -7   5   31.22   11.80   0 
   6  -3 -12  122.58   18.10   0 
  -1   4   0  248.66   14.56   0 
  -1   6  -1   11.76   11.58   0 
   0   3   9  255.33   14.94   0 
   0   6  -7   18.17    8.90   0 
   0   8  -6  174.62   10.32   0 
   1  -2   6  315.69   14.46   0 
   1   0  10   -5.22   10.90   0 
   1   1  -7  422.41   15.47   0 
   2  -3   8  181.38   12.18   0 
   2  -2  10  151.61    9.57   0 
   2   0  12   66.14    9.43   0 
   6  -7   6   64.43   12.03   0 
   6  -6  -6   99.85   19.23   0 
  -1   4   3  130.71   20.44   0 
  -1   6   0  238.30   13.12   0 
  -1   6   1  287.15   15.35   0 
  -1   6   2   82.37   13.70   0 
   0   4  -6  104.68   11.88   0 
   0   5   9  545.24   24.29   0 
   0   9  -4   44.52    9.47   0 
   1  -1   9  125.54   10.97   0 
   1   1  11  220.51   13.15   0 
   1   2  -8  887.29   15.21   0 
   2  -1  -7  121.91   14.30   0 
   3  -5   2  485.88   12.76   0 
   3  -5   3  273.78   10.76   0 
   3  -5   4   10.31    8.51   0 
   3  -2  -8  490.74   18.39   0 
   4  -6   2   -5.25   11.22   0 
   4  -6   3  264.43   12.57   0 
   4  -5  -4   54.42   16.28   0 
   4  -5   9    8.94    9.28   0 
   4   2 -14   37.80   11.62   0 
   5  -6   8   58.20    9.36   0 
   5  -1 -13   42.75   12.04   0 
   5   0 -14   21.88   10.66   0 
   6  -7  -2   85.99   11.96   0 
  -1   4   1  107.70   13.12   0 
  -1   5   0  140.20   12.97   0 
  -1   5   3  125.63   17.25   0 
   0   0   6  339.70   14.27   0 
   0   1   8  680.34   17.16   0 
   0   7  -6  387.22   11.48   0 
   0   8  -5   98.39    9.84   0 
   0   9  -3   12.18   11.29   0 
   1  -2   7  829.34   14.98   0 
   1   7  -9   41.74    9.16   0 
   2  -3   9  100.55   10.84   0 
   2   3 -11  455.26   11.81   0 
   3  -5   1   85.57   12.01   0 
   3  -5   5  134.67    9.61   0 
   4  -6   1   90.63   12.20   0 
   4  -6   5  192.18    9.80   0 
   4  -2 -10    5.66   12.60   0 
  -1   4   2  607.50   21.90   0 
  -1   5   1  256.19   14.54   0 
  -1   5   2   83.99   14.17   0 
   0   2  -4  523.44   15.74   0 
   0   3  -5  172.57   10.63   0 
   0   5  -6    3.02    8.66   0 
   0   6  -6  327.85   11.04   0 
   0   9  -2   66.04   12.90   0 
   0   9   2   96.56   15.31   0 
   1   5  -9  264.95   10.32   0 
   1   6  -9   72.94    9.13   0 
   1   8  -8   26.55   11.37   0 
   1   9  -7  140.34   12.90   0 
   2  -4   2 1549.82   22.23   0 
   2  -4   3  103.99   10.96   0 
   2  -4   4  311.91   11.91   0 
   2  -4   5  331.28   11.84   0 
   2  -2  11   37.80    9.35   0 
   2  -1  12   52.94    9.59   0 
   2   2 -10 2543.45   22.36   0 
   2   4 -11  207.87   11.04   0 
   2   7 -11   72.47   10.18   0 
   3  -5   6   18.71    8.65   0 
   3  -4  10   71.73    8.94   0 
   3  -3  -6  425.73   27.93   0 
   3  -2  13  141.37   12.65   0 
   3   2 -12   21.00   11.31   0 
   4  -6   6   28.95    8.63   0 
   4  -5  10   27.60    8.64   0 
   4   1 -13   42.74   11.71   0 
   4   3 -14    1.78   11.78   0 
   5  -7   2  121.71   12.18   0 
   5  -7   3   21.89   11.61   0 
   5  -7   4  128.92   11.32   0 
   0   0   7 1620.81   22.41   0 
   0   7  -5  189.62    9.98   0 
   0   8  -4  136.48   10.22   0 
   0   9  -1   98.71   12.71   0 
   0   9   0    6.80   12.34   0 
   0   9   1    4.67   11.23   0 
   1  -2   8  227.45   10.48   0 
   1  -1  10   -6.34    7.84   0 
   1   0  11  133.23    9.97   0 
   1   2  12   66.19   12.61   0 
   1   3  -8  411.57   11.59   0 
   1   3  12  109.32   12.88   0 
   2  -4   6  760.71   13.80   0 
   2  -2  -5   24.22   17.30   0 
   2   0  -8  496.06   15.58   0 
   2   0  13    2.34    9.79   0 
   2   5 -11   30.71    8.52   0 
   2   6 -11   15.21    9.58   0 
   3  -5   0  617.24   16.56   0 
   4  -6   0  131.32   10.58   0 
   4  -1 -11  245.89   14.21   0 
   4   0 -12   10.32   11.21   0 
   5  -7   1  359.86   13.52   0 
   5  -7   5   50.46    8.78   0 
   5  -6  -4  360.99   20.03   0 
   6  -7  -3   15.05   11.07   0 
   0   3  10   97.24   13.70   0 
   0   4  -5   25.85    9.56   0 
   0   8   5   54.86   17.86   0 
   1   0  -5  373.76   15.32   0 
   1   1  12   12.95   11.54   0 
   1   7  -8   -2.72    8.42   0 
   1   9  -6   18.34    9.84   0 
   2  -4   1  906.68   19.26   0 
   2  -4   7  562.16   12.58   0 
   3  -5   8  136.25    9.41   0 
   3   1 -11    1.77    9.32   0 
   4  -5  11   -4.54    9.74   0 
   5  -7   7  180.19   11.99   0 
   5   1 -14   38.07   12.24   0 
   6  -4 -10   56.97   19.80   0 
   0   4  10   53.84   15.47   0 
   0   5  -5  283.47   10.83   0 
   1  -2   9  203.95   10.02   0 
   1   2  -7   82.06   10.28   0 
   1   4  -8   44.71    8.81   0 
   1   6  -8  215.05   10.33   0 
   1   8  -7  118.17    9.70   0 
   2  -4   8  231.03   12.38   0 
   2  -2  12  135.90    9.45   0 
   2  -1  13   41.93    9.43   0 
   2   7 -10   54.05    9.95   0 
   3  -4  -4  502.66   31.24   0 
   3   0 -10   24.64   11.56   0 
   3   3 -12   30.59    9.18   0 
   4  -6  -1  178.34   12.90   0 
   4  -6   9   -4.55   10.77   0 
   4   2 -13   27.12   11.43   0 
   5  -7   0  199.06   10.99   0 
   5  -7   8  209.18   12.45   0 
   5  -3 -10  186.55   15.80   0 
   6  -8   3   11.95   11.73   0 
   0   0   8  398.95   12.84   0 
   0   1  -2   62.93   18.13   0 
   0   2  10  162.67   12.05   0 
   0   3  -4  169.65   11.36   0 
   0   8  -2   17.64   11.33   0 
   1  -1  11   56.64    8.41   0 
   1   0  12  179.73   12.44   0 
   2   4 -10  111.63   11.43   0 
   2   6 -10   89.87    9.95   0 
   2   8  -9   36.57   10.06   0 
   3   5 -12  163.01   10.03   0 
   5   0 -13   64.74   12.19   0 
   6  -8   2    2.84    9.39   0 
   0   6  -4  215.50   10.10   0 
   0   8  -1   13.75   11.17   0 
   0   8   4   59.00   15.55   0 
   1  -3   4   12.49    9.52   0 
   1  -3   5   14.81    8.96   0 
   1  -3   6  285.03   11.19   0 
   1  -2  -1  309.47   24.72   0 
   1  -2  10  107.58   11.12   0 
   1   2  13   26.84   12.43   0 
   1   7  -7   92.54    8.89   0 
   1   8  -6  182.23    9.99   0 
   2  -4   0   32.40   12.12   0 
   2  -4   9  165.24    9.79   0 
   2  -3  -3    3.27   21.37   0 
   2   5 -10   30.60    8.55   0 
   3  -4  12   53.07    9.32   0 
   3   2 -11   71.16   11.14   0 
   4  -6  10   34.35    9.05   0 
   4   3 -13   30.36    9.43   0 
   5  -7  -1   79.96   11.91   0 
   5  -2 -11   13.66   13.15   0 
   5  -1 -12  172.91   12.32   0 
   6  -8   1   71.02   10.64   0 
   0  -1   4   34.61   15.68   0 
   0   0   9  173.75   13.18   0 
   0   1  10   79.21   11.74   0 
   0   4  -4  298.83   11.84   0 
   0   5  -4  271.94   10.84   0 
   0   7  -3  125.60    9.37   0 
   0   8   0   53.67   11.07   0 
   1  -3   3  164.29   12.36   0 
   1   1  13  169.45   12.86   0 
   1   6  -7   41.03   10.51   0 
   1   9  -4   37.84    9.63   0 
   2  -2  13  121.15   10.50   0 
   2   2  -9  150.81    9.15   0 
   2   7  -9   17.49    8.91   0 
   4  -3  -8  457.62   20.72   0 
   4   1 -12   73.87    9.64   0 
   4   4 -13  162.07   10.16   0 
   6  -8   0   48.37   12.56   0 
   6  -7  -4    8.17   13.65   0 
   0  -1   7  250.59   13.85   0 
   0   8   1  131.91   12.55   0 
   0   8   3  159.75   14.48   0 
   1  -1  -3  418.75   27.24   0 
   1  -1  12  175.40   10.36   0 
   1   4  -7  176.47    9.95   0 
   1   5  -7   28.20    8.86   0 
   1   8  -5  202.90   12.05   0 
   1   9  -3   60.85   12.27   0 
   2   8  -8   22.03    8.62   0 
   3  -6   4    8.90    8.05   0 
   3  -6   5  191.94    9.83   0 
   3  -6   6    3.98    8.77   0 
   3  -6   7   -9.48   11.17   0 
   3  -5  11   11.13    8.75   0 
   3   6 -11  159.95   10.27   0 
   4  -7   4  115.92   10.08   0 
   4  -7   5   46.92    9.48   0 
   4  -7   6  144.58    9.84   0 
   4  -7   7  144.77   11.60   0 
   4  -6  -2   20.90   11.93   0 
   6  -3 -11   38.26   14.28   0 
   0  -1   3  680.44   21.43   0 
   0   2  11  216.96   12.65   0 
   0   3  11  165.18   14.43   0 
   0   5  10  154.32   20.56   0 
   0   6  -3  278.56   10.90   0 
   0   7  -2   14.49    8.90   0 
   1  -3   2  380.41   14.64   0 
   1  -3   9  105.28   10.97   0 
   1  -2  11    2.12    8.13   0 
   1   0  13  168.78   11.80   0 
   1   7  -6  433.06   10.87   0 
   2  -4  11  127.98    9.18   0 
   2   1  -8  203.99   10.40   0 
   2   3  -9  485.00   12.10   0 
   2   6  -9   70.61    8.96   0 
   3  -6   3   30.25    8.77   0 
   3   1 -10  109.18    9.97   0 
   3   4 -11  675.90   12.42   0 
   4  -7   8  119.70    9.53   0 
   4   0 -11   57.79   11.11   0 
   4   2 -12   94.20   11.30   0 
   5  -8   4    2.31   10.80   0 
   5  -8   5   33.20   11.56   0 
   5  -8   6   42.35   11.60   0 
   5   1 -13  106.55   10.82   0 
   6  -8  -1   77.82   13.95   0 
   6  -2 -12   35.01   12.07   0 
   0  -1   8  133.65   10.12   0 
   0   0  10  207.68   11.20   0 
   0   1  11  284.64   13.03   0 
   0   3  -3  199.87   12.39   0 
   1   2  -6  194.52   11.46   0 
   1   9  -2   55.18    9.75   0 
   2  -5   4  292.42   10.79   0 
   2  -5   6  157.99    9.91   0 
   2  -5   7 1008.63   14.47   0 
   2  -3  13  130.24   10.04   0 
   2  -1  -6  209.50   13.58   0 
   2   0  -7  283.78   13.91   0 
   2   4  -9    8.32    8.15   0 
   2   5  -9    9.22    8.71   0 
   3  -6   2  112.81   12.00   0 
   3  -6   9   44.87    8.71   0 
   3  -5  12   92.41    9.40   0 
   3   7 -10   11.76    9.11   0 
   4  -7   2  261.57   11.09   0 
   4  -7   9  100.09    9.91   0 
   4  -1 -10  649.23   16.10   0 
   5  -8   3   46.97   11.40   0 
   5  -7  -2   -0.77   11.03   0 
   0  -1   9   80.01   10.72   0 
   0   4  -3  360.49   12.83   0 
   0   4  11   10.08   15.46   0 
   0   5  -3  627.05   13.95   0 
   0   7  -1  105.32    9.59   0 
   1  -3  10  271.89   10.17   0 
   1  -2  12   43.80    8.89   0 
   1  -1  13   10.68    9.15   0 
   1   6  -6   21.88    8.22   0 
   1   7  -5  119.94   10.68   0 
   1   8  -4   74.22    9.26   0 
   2  -5   3  453.12   13.92   0 
   2  -5   8  107.09    9.10   0 
   2  -5   9   34.27   10.00   0 
   2  -4  12   43.92    8.64   0 
   3  -6  10   36.70    8.52   0 
   3  -5  -2   22.56   12.60   0 
   3   0  -9  170.54   12.37   0 
   4  -2  -9  271.72   13.82   0 
   4   3 -12   -0.15    8.77   0 
   4   4 -12   69.62    9.42   0 
   4   5 -12  470.92   12.17   0 
   5  -8   2  283.86   13.50   0 
   5   0 -12  118.53   11.87   0 
   5   2 -13   34.58    8.62   0 
   0   0  11  142.21   11.93   0 
   0   6  -2  230.96   10.94   0 
   0   7   6    5.89   18.13   0 
   1   0  14   25.61   11.83   0 
   1   1  -5  138.63   11.73   0 
   1   3  -6  351.24   11.37   0 
   1   5  -6   33.57    8.81   0 
   1   9   0   60.39   12.21   0 
   2  -4  -1  791.59   21.18   0 
   2   2  -8   13.69   10.17   0 
   2   6  -8   70.84    8.84   0 
   3  -6  11    9.32   10.18   0 
   3  -2  -7  344.65   16.90   0 
   3  -1  -8  283.01   14.74   0 
   3   6 -10   42.81    9.29   0 
   4  -7   1   88.67    9.73   0 
   0  -1   2   67.57   17.30   0 
   0  -1  10   30.23   10.64   0 
   0   1  12  154.27   11.77   0 
   0   2  12  142.68   12.06   0 
   1  -3   1  751.90   18.32   0 
   1  -3  11   57.89    9.04   0 
   1  -2  13   27.49   10.76   0 
   1   0  -4  392.34   18.89   0 
   1   4  -6  263.34   10.65   0 
   2  -5   2  735.13   16.18   0 
   2  -4  13   32.81    8.83   0 
   2   5  -8   13.16   10.21   0 
   2   7  -7   33.46    8.61   0 
   2   8  -6   91.52    9.58   0 
   3  -6   1  295.33   11.75   0 
   3   3 -10  405.44   11.08   0 
   3   4 -10   -0.68   10.40   0 
   3   5 -10   43.58    8.54   0 
   4   1 -11   77.25    9.66   0 
   5  -8   1  153.27   12.89   0 
   5  -6  -5  104.95   20.96   0 
   6  -8  -2   42.30   14.11   0 
   0   3  12   80.20   13.54   0 
   0   5  -2  142.21   11.80   0 
   0   7   1  191.55   12.15   0 
   1  -4   5  379.37   11.93   0 
   1  -4   6   39.12    9.22   0 
   1  -4   7   59.08    9.02   0 
   1  -4   8  188.38    9.71   0 
   1  -3  12   29.75   10.00   0 
   1  -1  14   10.74    9.25   0 
   1   6  -5   39.49    8.31   0 
   2   3  -8  495.33   11.50   0 
   4   5 -11  193.78   11.81   0 
   5  -4  -8  108.70   18.78   0 
   5  -1 -11   57.82   11.47   0 
   5   1 -12   54.85   11.80   0 
   0  -2   5  293.29   14.12   0 
   0  -2   7  110.98   10.15   0 
   0  -2   8  209.58   10.32   0 
   0  -1  11   16.01   10.89   0 
   0   0  12  103.82   11.48   0 
   0   7   2   60.53   10.61   0 
   0   7   5   71.15   15.81   0 
   1  -4   9  284.93   10.60   0 
   1   8  -2  196.88   10.54   0 
   2  -5  12   39.30    9.03   0 
   2   8  -5   21.06   11.20   0 
   3  -7   6   81.41    8.81   0 
   3  -7   7   -0.79    8.21   0 
   3   1  -9  197.15   12.72   0 
   3   6  -9  112.06    9.66   0 
   4  -8   6   99.72   11.53   0 
   4  -8   7  121.94   10.41   0 
   4  -8   8  148.54   11.36   0 
   4  -7   0   74.02   10.93   0 
   4   2 -11  118.90    9.84   0 
   4   3 -11   51.27   10.12   0 
   4   4 -11   39.13    8.72   0 
   6  -1 -12   26.06   11.99   0 
   0  -2   9   85.17    8.57   0 
   0   3  -2 1302.07   20.52   0 
   0   4  -2  291.49   12.86   0 
   0   7   3  206.42   14.27   0 
   0   7   4   91.71   13.70   0 
   1  -4  10  269.23   10.56   0 
   1  -3  13  132.19   10.77   0 
   1  -2  14   78.42    9.56   0 
   1   2  -5  323.87   12.23   0 
   1   8  -1   97.85   11.61   0 
   2   1  -7  472.24   13.18   0 
   2   7  -6    2.69    8.26   0 
   3  -7   5  190.01    9.80   0 
   3  -7   9   80.52    9.17   0 
   3  -7  10   45.48   10.69   0 
   3  -6   0  118.39   11.62   0 
   3   7  -8   91.66    9.52   0 
   4  -8   4   34.91   10.58   0 
   4  -8   5  101.27    9.34   0 
   4  -6  -3    8.36   13.37   0 
   4   0 -10  688.90   14.37   0 
   5  -8   0  140.52   12.20   0 
   5  -7  -3  271.26   16.48   0 
   5  -2 -10   25.94   10.59   0 
   5   2 -12   62.14    9.18   0 
   5   3 -12   67.45    9.30   0 
   6  -5  -8  107.87   21.63   0 
   0  -2   4  516.05   15.20   0 
   0  -2  10    8.11    8.09   0 
   0  -1  12  162.29   11.41   0 
   0   1  13  136.42   11.68   0 
   0   4  12   53.57   16.14   0 
   0   6   0  169.58   12.34   0 
   1  -4  11  156.83    9.44   0 
   1   3  -5   76.56   11.04   0 
   1   4  -5  241.30   10.47   0 
   1   6  -4  228.20    9.90   0 
   1   7  -3   10.05    8.59   0 
   2  -6   6    0.66    8.05   0 
   2  -6   7   19.27    8.46   0 
   2  -6   9  120.73    8.76   0 
   2  -5   1   75.20    9.61   0 
   2  -5  13  100.08    9.52   0 
   2   5  -7  229.33   12.33   0 
   3  -7  11   20.25   11.28   0 
   3   2  -9   94.70   10.32   0 
   3   5  -9   84.38    8.56   0 
   5  -3  -9   40.99   12.28   0 
   6  -7  -5   85.36   20.97   0 
   6  -2 -11   76.05   11.35   0 
  -1   2   6  355.60   19.41   0 
  -1   3   6  181.54   24.02   0 
   0  -2  11   22.83    9.82   0 
   0   0  13  137.39   10.36   0 
   0   5  -1  139.59    9.62   0 
   0   5  11    8.25   23.21   0 
   1  -4   3  336.35   12.54   0 
   1  -4  12   47.51    8.56   0 
   1  -3  14   98.13   12.01   0 
   1   8   0   42.03   11.35   0 
   2  -6   5   90.01    8.86   0 
   2  -6  10  163.44    9.63   0 
   2   2  -7   59.57   11.06   0 
   2   8  -4    5.54    8.92   0 
   3  -7   3  143.37   11.78   0 
   3   3  -9   62.35    8.41   0 
   3   4  -9   91.70    8.69   0 
   3   6  -8  105.88   10.98   0 
   3   8  -6   26.31    9.15   0 
   4   5 -10   -8.59    8.81   0 
   5   0 -11  240.98   12.17   0 
  -1   2   7  217.02   15.41   0 
  -1   3   7  252.54   21.00   0 
   0   3  13   31.22   13.09   0 
   1   7  -2  147.86   11.17   0 
   1   8   1   37.24   11.98   0 
   2  -6   4   73.44    8.52   0 
   2  -6  11   37.62    9.12   0 
   2   0  -6   42.50   12.15   0 
   2   3  -7    7.20    8.37   0 
   2   6  -6   38.59    8.71   0 
   2   7  -5   -4.61    8.15   0 
   3   0  -8  162.17   11.87   0 
   3   7  -7   55.89    8.86   0 
   4  -7  -1  162.93   12.04   0 
   4  -1  -9  401.33   14.44   0 
   4   1 -10    8.47    8.62   0 
   6  -8  -3   12.22   13.59   0 
   6  -3 -10   90.63   13.33   0 
  -1   2   8  360.66   16.44   0 
   0  -3   7  507.96   13.38   0 
   0  -3   8   78.83    8.72   0 
   0  -2   3  220.44   14.54   0 
   0  -1  13   68.51    9.48   0 
   0   1  14   55.94   11.52   0 
   0   6   1  132.21   12.35   0 
   1  -5   7  242.67   10.16   0 
   1  -5   8  679.71   12.67   0 
   1  -5   9  286.07   10.40   0 
   1  -4  13  105.35    9.50   0 
   1  -3   0  535.88   19.26   0 
   1   5  -4  149.94    9.44   0 
   1   6  -3   97.31   10.26   0 
   1   8   2   86.61   12.10   0 
   2  -6  12  169.35    9.97   0 
   2   8  -3   -9.61    8.92   0 
   3   8  -5    9.03   11.56   0 
   4  -8   2  240.14   12.64   0 
   4   2 -10   20.91    8.26   0 
   4   4 -10   40.26    8.63   0 
   4   6  -9   15.82    9.10   0 
   5  -8  -1   76.80   11.44   0 
   5   1 -11  219.85   12.17   0 
   5   4 -11    7.37    8.67   0 
   6  -4  -9   57.62   14.72   0 
   6   1 -12   32.77    8.86   0 
   6   2 -12  216.58   12.52   0 
  -1   1   6  714.51   20.21   0 
  -1   1   7  237.33   13.14   0 
  -1   1   8  656.63   17.13   0 
  -1   2   5  250.40   20.94   0 
  -1   2   9  124.22   13.39   0 
  -1   3   8    3.39   14.32   0 
   0  -3   6   43.68    8.97   0 
   0  -3  10  184.05    9.43   0 
   0   0  14  268.89   12.41   0 
   0   4  -1   89.28   10.70   0 
   1  -4  14   41.17   10.62   0 
   1   1  -4   76.75   12.41   0 
   1   8   3   66.79   12.01   0 
   1   8   4   23.94   13.49   0 
   2  -6   3  499.69   12.92   0 
   2   5  -6  362.99   12.03   0 
   3  -7   2    6.39    8.53   0 
   3   5  -8  102.60    8.84   0 
   5  -9   2   86.32   12.31   0 
  -1   1   9  369.59   13.72   0 
   0  -3  11   13.78    8.17   0 
   0  -2  13   56.15    8.96   0 
   0  -1  14  126.20    9.68   0 
   0   2  -1 5495.33   48.11   0 
   0   3  -1   11.03   12.91   0 
   0   5   0  245.23   11.91   0 
   0   6   2   55.89   10.75   0 
   0   6   8  204.24   24.71   0 
   1  -5   5  346.96   10.65   0 
   1   4  -4  158.65   10.14   0 
   1   7  -1  268.40   10.76   0 
   2  -5   0   94.38   11.85   0 
   2   6  -5  130.76   11.29   0 
   2   7  -4   88.92    8.78   0 
   2   8  -2  175.95    9.96   0 
   3  -8   6  230.50   11.44   0 
   3  -8   9  142.28   10.39   0 
   3  -6  -1  339.55   14.34   0 
   3   1  -8   55.02    8.50   0 
   3   4  -8   97.80    8.66   0 
   3   6  -7  100.57    8.80   0 
   3   7  -6   44.43    8.57   0 
   4  -9   6   30.39   11.43   0 
   4  -2  -8  558.28   17.30   0 
   4   5  -9   25.72    8.78   0 
   5  -1 -10   25.44   10.37   0 
   5   5 -10   66.96   11.37   0 
   6  -1 -11   62.26   12.34   0 
  -1   0   8  296.98   13.27   0 
  -1   1  10  200.93   12.59   0 
  -1   2  10   -2.26   11.70   0 
   0  -3  12   39.13    8.60   0 
   1  -5  13    6.36    8.03   0 
   1   3  -4  926.45   15.45   0 
   2  -7   8  424.05   11.00   0 
   2  -7   9  165.92    9.32   0 
   2  -7  10   43.59    9.32   0 
   2  -7  11  108.32   10.82   0 
   2  -1  -5  110.57   14.07   0 
   2   1  -6   29.71   11.98   0 
   2   4  -6  182.32    9.70   0 
   3  -8   5  105.35   11.27   0 
   3   3  -8   58.77    8.43   0 
   3   8  -4   51.14    9.33   0 
   4  -8   1  243.96   12.82   0 
   4   0  -9  606.76   15.44   0 
   4   7  -7    3.75    8.67   0 
  -1   0   7  661.88   15.16   0 
  -1   0   9  793.89   15.52   0 
  -1   1   5  232.32   16.91   0 
  -1   3   9   98.56   14.51   0 
   0  -3  13  137.38   11.33   0 
   0  -2  14   91.25    9.51   0 
   0  -1  15  213.80   13.37   0 
   0   6   3  163.96   13.51   0 
   1   6  -2   29.21    8.30   0 
   1   7   0  126.92   11.29   0 
   2  -7  12   34.38    9.73   0 
   2  -6   2  182.39   12.01   0 
   2  -4  -2  829.55   25.29   0 
   2   7  -3   26.52   10.15   0 
   2   8  -1   88.00    9.44   0 
   3  -7   1   98.12   11.09   0 
   3  -5  -3    6.18   14.23   0 
   4   4  -9  126.93    8.71   0 
   5  -9   1    4.99   11.06   0 
   5   4 -10   16.24    8.65   0 
   6   0 -11   68.31   11.57   0 
  -1   0   6  392.26   15.07   0 
  -1   0  10  101.99    9.65   0 
  -1   1  11   28.34   10.39   0 
   0  -4   8  229.54   10.18   0 
   0  -4  10  262.67    9.89   0 
   0  -3   4  166.29   10.91   0 
   0   5   1  137.79   12.44   0 
   1  -6   9   11.98    7.85   0 
   1  -6  10   91.36    8.47   0 
   1  -5  14   58.11    9.08   0 
   2   2  -6  220.90   10.98   0 
   2   3  -6  230.83   10.27   0 
   2   8   0   65.62   12.30   0 
   3   6  -6  136.66    8.91   0 
   3   7  -5   66.25    9.11   0 
   3   8  -3   11.83    9.12   0 
   4  -9   4   43.73    9.22   0 
   4   1  -9   15.21    9.98   0 
   4   3  -9   71.56    8.72   0 
   5   0 -10  529.75   13.03   0 
   5   3 -10   20.36   10.49   0 
   6   1 -11   17.96   10.72   0 
   6   2 -11  162.24   12.74   0 
   6   3 -11  255.04   10.68   0 
  -1   0  11   98.87   11.10   0 
  -1   2  11  168.40   13.55   0 
  -1   3  10  258.99   18.73   0 
   0  -4   7  151.17    9.58   0 
   0  -4  11  269.01   10.34   0 
   0  -4  12   14.20    9.80   0 
   0  -3  14   30.78    8.80   0 
   0  -2   2 1538.92   25.74   0 
   0  -2  15   92.89    9.96   0 
   0   4   0  431.09   15.58   0 
   0   6   4  205.72   14.09   0 
   1  -6   8  167.04    9.57   0 
   1  -6  11   56.54    9.39   0 
   1   7   1  229.93   12.11   0 
   4  -4  -6   83.03   18.10   0 
   4   2  -9   11.64    8.43   0 
   4   5  -8   83.63    9.24   0 
   4   6  -7  103.90   10.77   0 
   4   7  -6   52.33    9.16   0 
   5  -8  -2   20.70   12.39   0 
   5  -2  -9  345.52   13.35   0 
   5   1 -10  461.07   12.05   0 
   5   2 -10    2.81    8.95   0 
   5   5  -9   33.78    8.67   0 
  -1  -1   7  430.85   14.55   0 
  -1  -1   8   92.85    9.31   0 
  -1   0  12  299.25   12.96   0 
  -1   1  12  175.50   11.67   0 
   0  -4   6  115.80    9.60   0 
   0   6   5   59.82   14.11   0 
   0   6   6   68.58   16.51   0 
   0   6   7   -0.23   15.35   0 
   1  -6  13   45.15    8.89   0 
   1  -5   3  553.14   12.99   0 
   1   0  -3  110.13   18.13   0 
   1   4  -3  673.96   13.81   0 
   1   6  -1  531.71   13.20   0 
   2  -7   4  147.89   11.11   0 
   2   7  -2    6.74    8.54   0 
   2   8   1   78.49    9.93   0 
   3  -8   3  150.60   12.20   0 
   3   4  -7  131.18    9.29   0 
   3   7  -4   72.06   10.54   0 
   3   8  -2   55.45    9.30   0 
   4  -9   3   75.47   11.92   0 
   4  -8   0  174.40   12.48   0 
  -1  -1  11   73.83    8.80   0 
  -1   0   5  391.56   16.57   0 
   0  -3  15   21.17    8.97   0 
   1   5  -2   11.31    8.23   0 
   1   7   2   28.85   10.43   0 
   2  -8   9  106.74   11.29   0 
   2  -8  10   53.14    8.75   0 
   2  -6   1   12.86    9.97   0 
   2   4  -5  317.58   10.75   0 
   2   8   2   12.72   11.48   0 
   3  -9   7  132.98   12.25   0 
   3   0  -7  265.11   10.95   0 
   3   5  -6   57.01   10.06   0 
   4  -1  -8   77.30   10.98   0 
   5  -9   0   42.20   11.43   0 
   5  -7  -4  337.45   22.71   0 
   5   4  -9   67.42    8.86   0 
   7  -3 -10   99.45   12.48   0 
  -1  -2  10  209.91   10.90   0 
  -1  -1   6  257.44   14.08   0 
  -1  -1  12   54.26    8.86   0 
  -1   0  13   91.58   10.89   0 
  -1   1  13  195.27   13.73   0 
  -1   2  12   21.27   10.86   0 
   0  -4   5   32.29    8.72   0 
   0  -4  14    6.02    8.71   0 
   0  -3   3  198.00   11.81   0 
   0   5   2  586.49   17.42   0 
   1  -6   5  162.01    9.19   0 
   1   7   3    9.78   10.79   0 
   2  -8   8   15.87    8.02   0 
   2  -2  -4   43.85   15.73   0 
   2   6  -3   66.98    8.53   0 
   2   7  -1  584.55   14.77   0 
   3  -7   0   59.42   10.71   0 
   3   1  -7   84.57   10.78   0 
   3   2  -7    1.02    9.46   0 
   6  -1 -10   51.63   11.18   0 
   6   3 -10   44.93    8.58   0 
  -1  -2   8  892.14   14.52   0 
  -1  -2  11   47.11    8.59   0 
  -1  -1  13  123.96   11.47   0 
  -1   3  11  110.66   15.62   0 
   0  -5   8  192.79   11.40   0 
   0  -5   9  145.95    9.25   0 
   0  -5  11  298.54    9.82   0 
   0   3   0   19.78   12.73   0 
   1  -7  10  153.93    9.12   0 
   1  -7  11   33.27   10.49   0 
   1   3  -3  135.57   10.62   0 
   1   6   0  416.53   13.84   0 
   1   7   4   31.87   11.85   0 
   2  -8   7   45.10    8.44   0 
   2  -7   3  115.46    9.08   0 
   2  -5  -1   46.29   12.85   0 
   2   0  -5  195.62   14.05   0 
   2   3  -5  175.60    9.60   0 
   3  -9   6   88.84    9.29   0 
   3  -8   2  128.24   12.19   0 
   4  -9   2   89.84   12.43   0 
   4   5  -7  203.02    9.62   0 
   4   6  -6    7.74    8.91   0 
   5   3  -9   25.38    8.12   0 
   5   5  -8   64.89    8.68   0 
   5   6  -7   23.33    9.41   0 
   6  -8  -4   11.58   17.95   0 
   6  -3  -9   79.93   11.57   0 
   6   2 -10   36.10   10.35   0 
  -1  -2   7   83.23    9.65   0 
  -1   0  14  293.08   13.47   0 
  -1   1   4  569.34   23.14   0 
  -1   2  13  116.15   13.58   0 
   0  -5   7    3.57   10.00   0 
   0  -5  13   13.12    8.46   0 
   1  -7   9  110.92    8.89   0 
   1  -5   2 1100.14   17.15   0 
   1   1  -3 2301.91   30.76   0 
   1   2  -3  391.98   14.82   0 
   1   7   5   57.25   12.28   0 
   1   7   6    4.84   13.29   0 
   2  -8   6  183.58    9.79   0 
   3  -9   5   91.77   10.60   0 
   3  -6  -2  440.77   17.33   0 
   3   4  -6  218.14   10.20   0 
   4   0  -8   92.43    9.32   0 
   4   2  -8   26.57    8.21   0 
   4   7  -4    7.70    9.01   0 
   5   0  -9   74.34   10.76   0 
   5   2  -9   17.31   10.04   0 
   6   0 -10   74.66    9.05   0 
   6   1 -10  144.28    9.61   0 
   6   4  -9   98.40    9.30   0 
  -1  -2  13   43.25    9.06   0 
  -1  -1   5  140.58   11.42   0 
  -1  -1  14  134.80   10.94   0 
  -1   1  14   42.41   10.85   0 
   0  -5  14   93.06    9.46   0 
   0  -4   4  304.30   11.52   0 
   0   4   1  594.37   16.68   0 
   1  -7   7   -2.30    8.11   0 
   1   4  -2  511.55   14.77   0 
   1   5  -1   17.28    9.77   0 
   2   1  -5 1342.18   19.21   0 
   2   6  -2   22.65    9.96   0 
   2   7   0  148.16   10.46   0 
   3   5  -5  134.75    9.15   0 
   3   6  -4   41.07    8.79   0 
   3   7  -2   20.39   10.06   0 
   4   1  -8  214.49    9.97   0 
   5   1  -9  113.42    9.39   0 
   5   4  -8   53.50    8.62   0 
   7  -4  -9   72.42   12.30   0 
   7  -2 -10   52.78   11.92   0 
  -1  -3   9   10.87    7.61   0 
  -1  -3  10    5.58    7.82   0 
  -1  -3  11  204.72    9.17   0 
  -1  -3  12   -1.68    7.16   0 
  -1  -2   6  203.49   10.94   0 
  -1  -2  14   23.38    8.57   0 
  -1   0  15   16.84   11.98   0 
  -1   3  12  101.65   15.29   0 
   0  -5   6   -5.52    8.06   0 
   0   5   3  158.05   13.74   0 
   2  -8   5   -3.29    8.69   0 
   2   4  -4  529.43   11.89   0 
   3  -9   4   83.78   10.72   0 
   4   5  -6   46.90    8.54   0 
   4   6  -5   46.64    8.92   0 
   5  -9  -1    9.04   13.64   0 
   5   6  -6   24.55    8.86   0 
   6   3  -9    6.35    8.80   0 
  -1  -3   8  404.48   11.02   0 
  -1  -3  13   26.71    8.59   0 
  -1  -2  15  462.18   13.85   0 
  -1  -1  15   33.98    9.69   0 
  -1   0   4  374.95   16.29   0 
  -1   2  14    4.44   13.46   0 
   0  -6  11   48.39    9.06   0 
   0  -6  12  167.94    9.84   0 
   1  -7   6  181.21    9.13   0 
   1  -4   0  262.48   13.69   0 
   1  -3  -1  536.47   21.44   0 
   2  -6   0  191.71   13.04   0 
   2   7   1    4.46    8.57   0 
   3  -3  -5  704.23   26.11   0 
   3  -1  -6  193.06   12.62   0 
   4  -9   1   98.48   11.87   0 
   4  -2  -7  207.96   12.38   0 
   5  -4  -7   32.76   14.46   0 
   6  -4  -8   48.63   13.35   0 
   6  -2  -9   56.91   11.20   0 
   7  -1 -10   28.95    9.64   0 
   7   0 -10   20.71   10.58   0 
   7   1 -10   71.32    8.87   0 
  -1  -3   7  884.71   13.87   0 
  -1  -3  14  112.90    9.37   0 
   0  -6   8  139.32   11.31   0 
   0  -3   2 1300.11   20.40   0 
   0  -2   1 5522.13   48.48   0 
   1  -8  10   35.90   10.16   0 
   1  -8  11  114.74    9.63   0 
   2  -9   8   30.84    9.57   0 
   2  -8   4   85.36    9.39   0 
   2   6  -1   63.01   10.21   0 
   3  -8   1    9.85   10.43   0 
   4   3  -7   37.29    8.52   0 
   5  -2  -8  178.25   11.73   0 
   5   3  -8   31.51    8.32   0 
   6   2  -9   44.51    8.91   0 
   6   4  -8   24.59    8.59   0 
   7  -5  -8   60.38   16.04   0 
  -1  -4   9   60.82   10.26   0 
  -1  -4  10  168.90    9.24   0 
  -1  -4  11   62.24    9.18   0 
  -1  -3  15  172.80   10.10   0 
  -1  -2   5  341.72   12.25   0 
   0  -4   3  358.91   14.40   0 
   1   5   0  231.03   12.48   0 
   1   6   2   43.51   10.50   0 
   2  -9   7   98.06    9.84   0 
   2   3  -4  100.53    8.84   0 
   2   7   2    0.89    9.11   0 
   3  -9   3   62.08   12.00   0 
   3  -7  -1   78.58   11.66   0 
   3   2  -6  241.52   10.37   0 
   3   4  -5   61.48    8.73   0 
   3   5  -4  174.12    9.67   0 
   4   6  -4  129.24    9.98   0 
   5  -8  -3   38.38   16.96   0 
   5   2  -8  119.59   10.13   0 
   5   4  -7   80.69    8.82   0 
   5   5  -6  114.34    9.44   0 
   6  -1  -9  138.49   11.51   0 
   6   1  -9   32.49    8.50   0 
  -1  -4  14   31.05    9.17   0 
  -1  -1   4   78.27   12.22   0 
  -1   3  13   29.89   15.36   0 
   0  -6   7   19.03    8.21   0 
   0   5   4   51.46   12.33   0 
   1  -5   1  370.09   12.49   0 
   2   5  -2   23.35    9.36   0 
   2   7   3   11.40   11.59   0 
   3   0  -6   48.99    9.08   0 
   3   1  -6   38.73    9.00   0 
   3   7   0   -7.02    8.30   0 
   4   2  -7   22.83    7.95   0 
   4   4  -6  401.66   10.82   0 
   4   5  -5   82.34    8.79   0 
   6   0  -9   76.03    9.63   0 
   6   3  -8   46.44   10.48   0 
   7  -3  -9   13.97   11.00   0 
   7   2  -9   43.54    9.02   0 
  -1  -4   8   43.29    7.88   0 
  -1  -4  15   44.50    9.37   0 
   0  -7  10   61.12   10.52   0 
   0  -7  12   89.20    9.51   0 
   0   4   2  321.85   14.29   0 
   1  -8   7   58.59    8.24   0 
   1   6   3   31.47    9.96   0 
   2  -9   6  386.06   11.54   0 
   2  -8   3   30.44   10.99   0 
   2  -7   1  227.20   12.25   0 
   2   4  -3   40.99    8.62   0 
   3   6  -2   14.77    8.02   0 
   4  -7  -3   82.61   17.15   0 
   4  -1  -7  214.81   10.88   0 
   4   6  -3  140.17   11.29   0 
   4   7  -1   41.21    9.14   0 
   5  -1  -8  178.44    9.99   0 
   5   0  -8   19.75   10.85   0 
   5   1  -8   43.04    8.41   0 
   5   6  -4   73.67    9.05   0 
  -1  -5  11   86.69    8.26   0 
  -1  -5  12  102.78    8.68   0 
  -1  -5  13    7.51    8.42   0 
  -1  -5  14    9.40   10.85   0 
  -1  -4   7  189.09    9.77   0 
   0  -7   9   58.31    8.65   0 
   0  -6   6  336.57   10.54   0 
   0  -5   4  286.23   10.49   0 
   0   3   1   73.96   13.22   0 
   1  -7   4  186.94    9.83   0 
   1  -6   2  161.96   11.42   0 
   2   2  -4  475.94   12.56   0 
   2   7   5    7.77   11.38   0 
   3   3  -5  114.40    9.13   0 
   3   7   1   51.44    8.46   0 
   4  -9   0   93.02   11.45   0 
   4   0  -7   33.69    8.99   0 
   5   3  -7   80.06    8.85   0 
   6  -5  -7  189.39   16.83   0 
   7  -2  -9   41.32   11.94   0 
   7   0  -9   56.22   11.12   0 
   7   1  -9   42.74    9.41   0 
  -1  -5   9  260.86    9.69   0 
  -1  -3   5   85.11   10.81   0 
   1  -8   6   16.53    7.34   0 
   1   2  -2 2414.00   28.62   0 
   1   5   1   68.90   10.73   0 
   1   6   4   28.92   11.68   0 
   2  -9   5  221.79   10.09   0 
   3  -9   2   94.09   11.42   0 
   3  -8   0   59.68   12.07   0 
   3   4  -4  144.41    9.45   0 
   3   5  -3   62.09    8.21   0 
   3   7   2   26.39   11.25   0 
   4   3  -6  349.95   10.58   0 
   4   5  -4  191.48    9.61   0 
   5  -5  -6  311.22   21.76   0 
   5   4  -6   34.89    8.66   0 
   5   5  -5   34.26    8.47   0 
   6  -3  -8   92.19   11.63   0 
   6   2  -8   59.90    9.22   0 
   7  -1  -9   38.09    9.27   0 
  -2  -1  10  445.59   13.43   0 
  -2  -1  11   17.66   10.35   0 
  -2  -1  12  201.10   11.63   0 
  -2   0  10   85.10   11.38   0 
  -2   0  11  126.68   11.08   0 
  -2   0  12  119.65   11.36   0 
  -1  -2   4  211.13   11.90   0 
   0  -6   5  417.68   11.03   0 
   0   5   5   19.28   11.74   0 
   2  -1  -4  328.25   16.85   0 
   2   1  -4 1443.63   21.39   0 
   2   5  -1  454.34   12.81   0 
   2   6   1   43.28   10.74   0 
   3   6  -1   -3.78    8.54   0 
   4   6  -2  185.76   10.04   0 
   5   6  -3   29.77    8.79   0 
   6   1  -8   91.21   10.88   0 
   7   2  -8  105.73    9.48   0 
  -2  -2  11  531.41   12.31   0 
  -2  -2  12    3.88    7.92   0 
  -2  -2  13  140.63   11.46   0 
  -2  -1   9  265.09   11.66   0 
  -2  -1  13   31.44    8.77   0 
  -2  -1  14  121.06   11.27   0 
  -2   0   9 1056.75   17.89   0 
  -2   0  13  104.67   10.96   0 
  -1  -6  12   76.54    8.51   0 
  -1  -6  13   12.23    8.99   0 
   0  -4   2  276.44   12.34   0 
   1  -9   8   11.45   10.65   0 
   1  -7   3  269.30   12.04   0 
   1   6   5   22.25   11.91   0 
   2  -9   4   42.07   11.49   0 
   2  -8   2   13.03   10.78   0 
   2   0  -4  399.53   15.93   0 
   3   7   3   31.03    9.83   0 
   4  -8  -2   31.62   14.39   0 
   4  -3  -6  440.78   16.97   0 
   4   2  -6  100.66   10.83   0 
   5  -3  -7   79.24   12.24   0 
   6  -2  -8   74.55   10.29   0 
   6   4  -6   12.48    8.21   0 
  -2  -3  12   41.00    9.42   0 
  -2  -2  10 2419.68   20.46   0 
  -2  -2  14   28.48    8.87   0 
  -2   0  14  137.56   12.53   0 
  -2   1  10   26.73   10.67   0 
  -2   1  11   62.87   10.64   0 
  -2   1  12   15.51   10.17   0 
  -1  -6  10   44.27    8.67   0 
  -1  -5   7   37.88    8.44   0 
  -1   0   3  120.10   18.69   0 
   0  -8  10   57.86    9.05   0 
   0  -3   1   12.09   12.30   0 
   0   5  11    8.64   21.42   0 
   1   4   0   20.61   11.10   0 
   2  -6  -1   87.07   12.54   0 
   3   5  -2  130.72   11.07   0 
   5   3  -6   36.50    8.23   0 
   5   5  -4   -0.39    8.68   0 
   6  -1  -8   18.24   10.79   0 
   6   0  -8   84.66    9.53   0 
   7   1  -8  139.70    9.99   0 
  -2  -3  11  420.50   10.97   0 
  -2  -3  13   39.72    8.82   0 
  -2  -3  14   28.98    8.58   0 
  -2  -2   9  140.52    8.65   0 
  -2  -2  15   63.23    9.59   0 
  -2  -1   8  202.38   10.11   0 
  -2  -1  15   98.00   10.49   0 
  -2   0   8  506.10   14.89   0 
  -2   1   9  119.20   11.01   0 
  -2   1  13   77.90   11.59   0 
  -1  -6   9   60.49    8.37   0 
  -1  -1   3 2271.26   30.73   0 
   0  -8   9   23.18    8.62   0 
   0  -6   4  207.11   11.03   0 
   0   5   6  112.82   14.24   0 
   1   1  -2  249.85   20.34   0 
   1   3  -1  368.39   13.42   0 
   1   6   6   64.05   13.12   0 
   2  -5  -2  118.74   13.76   0 
   2   6   2  148.36    9.73   0 
   4   5  -3   38.45    8.26   0 
   4   6  -1  166.43    9.50   0 
   5   1  -7   41.61    8.08   0 
   6   2  -7   64.03    8.41   0 
  -2  -3  15  133.98    9.27   0 
  -2  -2   8   12.16    9.67   0 
  -2   0  15   46.47    9.21   0 
  -2   1  14  118.42   13.14   0 
  -1  -4   5  227.08   10.23   0 
   0   4   3    2.91   10.24   0 
   1  -8   4  258.98   12.57   0 
   1  -6   1    5.17   10.70   0 
   1   6   7   -1.75   12.14   0 
   1   6   8   41.03   13.79   0 
   2  -7   0   95.73   11.14   0 
   2   5   0  213.60   11.75   0 
   3  -9   1   83.53   11.18   0 
   3  -2  -5  106.70   11.58   0 
   3   1  -5  595.64   13.60   0 
   3   4  -3  250.46    9.94   0 
   4   1  -6    5.57    7.74   0 
   4   4  -4   28.46    8.72   0 
   5  -2  -7  138.60   11.76   0 
   5   0  -7  152.23    9.53   0 
   6  -6  -6  101.57   18.57   0 
   6   3  -6   -0.44    8.25   0 
   6   4  -5    2.05    8.46   0 
   7  -3  -8   59.00   12.35   0 
   7   0  -8  -14.06    8.83   0 
   7   2  -7  238.63   10.61   0 
  -2  -4  14   82.49    9.02   0 
  -2  -3   9  513.07   11.32   0 
  -2   1   8  302.60   13.94   0 
  -1  -7  12  142.39    9.74   0 
  -1  -6   8  205.36    9.79   0 
  -1  -5   6   21.03    8.51   0 
   2  -9   3    2.26    9.02   0 
   2   6   3   13.30   10.81   0 
   3   0  -5   48.38   12.01   0 
   3   6   1  177.56   10.37   0 
   4  -9  -1    9.99   12.51   0 
   4  -2  -6  232.67   12.90   0 
   4   6   0   33.38    8.72   0 
   5  -1  -7  117.39    9.55   0 
   5   2  -6  199.62   11.45   0 
   6   1  -7  159.90   11.19   0 
   7  -2  -8  125.46   12.02   0 
   7  -1  -8   15.45    8.74   0 
   7   3  -6  263.12   11.25   0 
  -2  -4  10  108.73    9.25   0 
  -2  -1   7  470.89   13.04   0 
  -2   0   7  266.45   11.18   0 
  -2   1  15   29.98   11.50   0 
  -2   2  10   65.04   13.75   0 
  -2   2  11  308.48   15.78   0 
  -2   2  12   99.08   14.88   0 
  -1  -7  10   59.75    8.22   0 
  -1   1   3  405.54   26.56   0 
   0  -8   7  116.54    8.74   0 
   0  -7   5  188.70    9.33   0 
   0   5   7    9.01   13.85   0 
   1  -7   2    6.14    8.25   0 
   1  -4  -1  105.49   13.94   0 
   2  -8   1   89.96   10.76   0 
   2   2  -3 3051.85   25.55   0 
   3  -7  -2   12.83   12.89   0 
   3  -1  -5   26.67   11.15   0 
   3   5  -1  411.88   10.99   0 
   4  -1  -6  106.51   11.48   0 
   4   0  -6   62.70    8.36   0 
   4   5  -2   39.07    8.14   0 
   5   4  -4   38.89    8.66   0 
   6  -4  -7  240.41   13.74   0 
  -2  -5  12  111.32    9.53   0 
  -2  -4   9   13.64    8.12   0 
  -2  -2   7   71.09    8.98   0 
  -1  -6   7   35.87    8.23   0 
   0  -5   2  148.39   11.43   0 
   0   5   8    4.53   15.50   0 
   0   5  10  153.03   21.47   0 
   1   0  -2 1659.43   33.28   0 
   1   5   3   37.47   11.12   0 
   3  -8  -1    9.76   12.27   0 
   3  -6  -3   37.85   17.05   0 
   3   6   2   55.19    9.10   0 
   4   2  -5  363.92   10.94   0 
   5   3  -5   50.03    8.41   0 
   5   5  -2  -18.01    9.05   0 
   6   0  -7  110.10   10.54   0 
   6   2  -6  537.74   13.18   0 
   6   4  -4   26.01    8.89   0 
   7  -5  -7   55.50   13.09   0 
   7   1  -7   42.80    8.80   0 
  -2  -5  10   26.95    9.89   0 
  -2   2   9   56.76   13.38   0 
  -1  -5   5  293.56   10.19   0 
  -1  -4   4  166.81   10.09   0 
   0  -8   6  171.96   11.25   0 
   0   5   9  545.74   23.47   0 
   1  -9   5    3.93    8.78   0 
   1  -8   3   15.89   10.57   0 
   1  -1  -2  469.63   32.38   0 
   1   4   1  263.19   11.32   0 
   2   3  -2 2798.43   23.90   0 
   2   5   1  430.76   12.35   0 
   2   6   5  170.01   12.26   0 
   3   2  -4  420.02   11.77   0 
   3   4  -2  575.83   11.93   0 
   4   3  -4   56.17    8.45   0 
   4   4  -3   27.62    8.30   0 
   5   1  -6  378.09   12.31   0 
   6  -3  -7   11.24   11.34   0 
   6   3  -5   21.79    8.64   0 
   7   2  -6  441.54   11.24   0 
   7   3  -5   78.75    9.74   0 
  -2  -6  13   63.12    8.93   0 
  -2  -4   8  352.94   10.96   0 
  -2  -3   7    7.32    8.16   0 
  -2  -1   6   36.81    9.93   0 
  -2   1   7  128.92   12.22   0 
  -2   2  14   26.87   15.73   0 
  -1  -7   8   15.28    8.24   0 
  -1  -3   3  127.86   10.21   0 
   0  -9   8   31.19   11.21   0 
   0  -7   4  283.40   12.67   0 
   0   3   2  255.71   14.81   0 
   3   5   0  388.23   11.16   0 
   3   6   3   15.76    8.52   0 
   4   5  -1  332.59   10.29   0 
   4   6   2   17.63    9.20   0 
   5   4  -3  121.92   10.11   0 
   6  -2  -7   32.69   10.36   0 
   6  -1  -7   65.62    9.27   0 
   7   0  -7   10.40    8.34   0 
  -2  -6  11   28.21    8.60   0 
  -2  -6  12   41.58    9.12   0 
  -2  -2   6  215.72   10.82   0 
  -2   0   6   47.85   11.79   0 
  -1  -8  10   87.20    9.41   0 
   0   4   4   57.10   13.11   0 
   1   2  -1 7680.12   47.69   0 
   1   3   0  402.62   15.45   0 
   1   5   4   81.74   12.86   0 
   2   1  -3   90.52   11.22   0 
   2   6   6   45.29   11.49   0 
   3  -9   0   51.66   12.74   0 
   3   6   4  122.14   11.76   0 
   4   1  -5  237.81   11.52   0 
   4   6   3   35.30   11.84   0 
   5  -4  -6   27.48   11.55   0 
   5   2  -5   50.83    8.88   0 
   5   5  -1  114.24    9.46   0 
   6   1  -6  573.20   12.98   0 
   7  -4  -7   92.01   11.48   0 
   7  -1  -7   31.50   10.61   0 
   8  -1  -7   64.43   12.08   0 
  -2  -6  10   95.23   11.26   0 
  -1  -7   7  100.02    9.20   0 
   0  -9   7   23.89   11.24   0 
   0  -8   5   94.14   11.05   0 
   1  -9   4   24.78    8.88   0 
   2   4   0  545.91   13.96   0 
   2   5   2  329.86   13.13   0 
   3   1  -4  122.50   12.12   0 
   3   6   5   44.91   11.84   0 
   4   4  -2  -10.63    8.34   0 
   4   5   0  226.28   11.22   0 
   5  -6  -5  100.26   21.17   0 
   5   0  -6   61.58    8.90   0 
   5   3  -4  181.26    9.23   0 
   7  -3  -7   95.28   11.08   0 
   7  -2  -7   53.41   10.99   0 
   7   1  -6    5.50    8.84   0 
   7   2  -5    8.88   10.70   0 
   7   3  -4   37.14    9.57   0 
  -3  -3  14   -5.74   11.62   0 
  -3  -2  12   19.10   11.05   0 
  -3  -2  13   21.18    8.89   0 
  -3  -1  13   38.72   10.23   0 
  -2  -5   8   24.24    8.30   0 
  -2  -3   6  218.72   10.11   0 
  -2   2   8  181.47   14.57   0 
  -1  -6   5   25.97    8.04   0 
  -1  -5   4  156.59    9.16   0 
   1  -7   1    2.86    8.65   0 
   1  -6   0  255.18   12.45   0 
   2 -10   3   42.87   11.96   0 
   3   4  -1  421.90   11.14   0 
   3   5   1  109.08    9.75   0 
   5  -1  -6   99.36   10.99   0 
   5   5   0   45.58    8.86   0 
   6  -7  -5   80.19   20.91   0 
   6   2  -5   66.64    8.38   0 
   8  -3  -7   75.06   12.38   0 
   8  -2  -7   95.45   10.55   0 
  -3  -4  14   52.36   10.85   0 
  -3  -3  12   37.20    8.10   0 
  -3  -3  13  137.52    9.44   0 
  -3  -3  15   38.18    9.57   0 
  -3  -2  11   86.67    8.28   0 
  -3  -1  12   31.65    8.93   0 
  -3  -1  14   88.57   10.25   0 
  -3  -1  15   40.67   11.91   0 
  -2  -6   9   65.96    8.77   0 
  -1  -8   8   21.07    8.66   0 
  -1  -7   6  461.39   12.45   0 
  -1  -4   3  637.83   13.94   0 
   0  -7   3  134.01   11.19   0 
   0  -6   2  236.06   10.54   0 
   1  -8   2   27.26   11.02   0 
   1   4   2  172.83   12.45   0 
   1   5   5  103.45   12.61   0 
   2  -7  -1   99.55   12.43   0 
   4   0  -5   78.64   10.71   0 
   4   2  -4  272.18   10.51   0 
   5  -3  -6    3.12   10.15   0 
   5  -2  -6  209.37   12.69   0 
   5   4  -2   34.76    8.60   0 
   6  -5  -6  126.77   15.42   0 
   6   0  -6   65.32    8.15   0 
   6   4  -2   77.54    8.90   0 
   7  -6  -6   10.31   13.95   0 
   7   0  -6   21.15   10.86   0 
   8   0  -6   82.52   10.12   0 
  -3  -4  12  416.28   11.51   0 
  -3  -4  13   39.42    8.62   0 
  -3   0  12   14.62   10.68   0 
  -3   0  13   35.74   11.58   0 
  -3   0  14  108.68   12.84   0 
  -2  -5   7  216.49    9.93   0 
  -2  -2   5   72.02    9.71   0 
  -2   1   6  197.56   13.44   0 
  -1  -2   2 2363.44   27.31   0 
   0  -9   6   17.63    8.68   0 
   0  -5   1  156.15   11.31   0 
   0  -3   0   35.71   13.14   0 
   2   3  -1 1552.48   19.20   0 
   3   2  -3   20.13    8.18   0 
   3   3  -2   48.30    8.74   0 
   4  -4  -5   22.32   13.11   0 
   5   1  -5   94.26    8.94   0 
   5   3  -3   44.09    8.52   0 
   5   5   1   10.63    8.95   0 
   7   3  -3   16.61    9.59   0 
  -3  -5  13   15.14   10.75   0 
  -3  -4  11  678.86   12.40   0 
  -3   0  11   38.38   10.48   0 
  -3   0  15   25.59   11.29   0 
  -2  -7  10   55.00    9.01   0 
  -2  -6   8   59.99    8.34   0 
  -2  -3   5  180.19   11.47   0 
  -1  -8   7  127.68    9.18   0 
   0  -8   4  134.26   10.16   0 
   1  -9   3   21.60    8.91   0 
   1  -5  -1  259.08   13.66   0 
   2  -9   1    6.09   10.32   0 
   2   0  -3    7.27   11.05   0 
   3   0  -4  708.82   17.16   0 
   4   4  -1   97.04    9.32   0 
   5   2  -4   29.66    8.19   0 
   5   4  -1   -0.14   10.36   0 
   6  -1  -6   25.15   10.42   0 
   6   1  -5  534.70   12.27   0 
   6   2  -4   21.71   10.07   0 
   6   3  -3   93.95    9.60   0 
   6   4  -1   33.22    9.05   0 
   7   1  -5   90.48    9.07   0 
   7   2  -4   18.98    8.62   0 
   8  -1  -6   80.61    9.65   0 
  -3  -5  12  160.97    9.75   0 
  -3  -4  10    1.68    8.49   0 
  -3  -2   9   83.85    8.42   0 
  -3  -1   9  188.86   11.52   0 
  -3   0  10    2.40   11.18   0 
  -2   0   5  186.15   12.07   0 
  -1  -6   4  198.67    9.32   0 
  -1  -5   3  380.64   12.53   0 
  -1  -3   2 1722.52   21.39   0 
   1   5   6   51.69   10.94   0 
   2  -6  -2   19.81   11.75   0 
   2   4   1  268.59   10.42   0 
   3  -4  -4  506.68   30.44   0 
   3   4   0  310.48   10.55   0 
   4   5   2   38.89    8.82   0 
   7  -1  -6   86.62    9.42   0 
  -3  -3   9   53.83    8.91   0 
  -2  -6   7   10.10    7.91   0 
  -2  -5   6  359.07   10.70   0 
  -2  -4   5  323.76   12.16   0 
   0  -9   5   61.28    9.63   0 
   0   4   5  237.38   15.01   0 
   2 -10   2   23.54   11.90   0 
   2   5   4   75.08    9.02   0 
   3   5   3   17.44    9.22   0 
   4  -9  -2  212.29   20.28   0 
   4  -3  -5   27.25   12.41   0 
   4  -2  -5  478.28   15.16   0 
   4   3  -2   62.39    9.20   0 
   5   0  -5  916.35   14.52   0 
   6  -4  -6  191.34   12.46   0 
   6  -3  -6   70.92   11.03   0 
   6   4   0   70.09    9.14   0 
   7  -5  -6  114.19   12.16   0 
   7  -2  -6   47.27   10.80   0 
   8   0  -5   18.56    9.31   0 
  -3  -5  10   35.33    8.47   0 
  -3  -4   9   87.33    9.07   0 
  -3  -2   8  138.48    8.85   0 
  -3   0   9  166.60   12.07   0 
  -3   1  12   50.56   10.91   0 
  -3   1  13   84.98   11.78   0 
  -3   1  14   24.65   12.94   0 
  -2  -7   8   52.95    9.12   0 
  -2   2   7  312.54   17.38   0 
  -1  -8   6  182.33   10.12   0 
  -1   0   2 1631.56   35.40   0 
   0  -7   2   21.87   10.23   0 
   0  -4   0  431.81   16.21   0 
   1   1  -1 6406.73   53.14   0 
   1   3   1  263.07   13.14   0 
   1   5   7   43.45   11.61   0 
   4   2  -3   98.48    8.88   0 
   4   5   3   17.01    9.16   0 
   5   3  -2   20.46    8.83   0 
   6   0  -5  947.62   15.38   0 
   6   3  -2  129.46    9.88   0 
   7  -4  -6  201.75   12.98   0 
   7  -3  -6   39.69   11.24   0 
   7   0  -5  173.24    9.53   0 
   7   2  -3   53.10    8.52   0 
  -3  -6  11  159.93    9.43   0 
  -3  -1   8   49.69    8.06   0 
  -3   1  11   75.64   10.74   0 
  -2  -2   4  475.48   13.04   0 
  -2   3  11   80.40   21.19   0 
  -2   3  12  195.89   21.49   0 
  -1  -4   2  484.23   13.49   0 
   0  -8   3   73.38    9.72   0 
   0  -6   1  392.82   13.94   0 
   1  -8   1  235.14   10.87   0 
   1  -7   0   38.68   10.98   0 
   2   5   5   96.54   12.04   0 
   3  -1  -4  101.83   11.08   0 
   3   3  -1   15.44    8.35   0 
   3   5   4    8.59    8.88   0 
   4  -8  -3  414.34   28.05   0 
   4   5   4  121.46   12.23   0 
   5   1  -4    2.13    8.14   0 
   5   2  -3    7.85    8.51   0 
   6   1  -4   24.96   10.56   0 
   6   2  -3  192.13    9.65   0 
   6   4   1   55.97    9.83   0 
   7   1  -4   41.87    9.34   0 
   8  -1  -5   94.69   12.42   0 
  -3  -5   9   76.64    8.68   0 
  -3  -4   8   85.10    8.55   0 
  -3   1  10  109.47   11.92   0 
  -2  -8   9   33.34    9.46   0 
  -2  -7   7   14.78    8.38   0 
  -2  -5   5  235.37   10.21   0 
  -2  -3   4   87.98    9.49   0 
  -2  -1   4 1345.45   20.11   0 
  -2   3  13   53.05   21.47   0 
  -1  -9   7  140.30   10.67   0 
  -1  -7   4   50.21    8.61   0 
  -1  -6   3   96.71   10.71   0 
   0  -9   4   51.39   11.02   0 
   0   3   3  612.15   20.05   0 
   1  -9   2   46.17   10.05   0 
   1   2   0   29.93   14.66   0 
   1   5   9   32.81   12.76   0 
   1   5  10    4.87   14.04   0 
   2  -1  -3  846.47   23.31   0 
   2   3   0   54.12    9.81   0 
   2   4   2  346.76   13.71   0 
   2   5   6   17.54   10.87   0 
   3  -8  -2   21.65   14.59   0 
   3   2  -2   22.17    8.75   0 
   3   4   1  188.30    9.22   0 
   5  -1  -5 1471.52   18.57   0 
   5   4   1   38.74   11.13   0 
   6   3  -1  165.37    9.84   0 
   8   0  -4   -8.90    8.92   0 
  -3  -3   7   80.91   10.81   0 
  -3   0   8  157.84   11.79   0 
  -2   3  10  154.59   24.61   0 
  -1  -8   5  161.70    9.86   0 
   2   1  -2   15.74   11.50   0 
   2   2  -1  205.71   13.44   0 
   3  -2  -4   30.21   12.42   0 
   3   5   5   53.12    9.17   0 
   4   0  -4   39.81    8.99   0 
   4   3  -1   48.72    8.58   0 
   4   4   1   38.38    8.59   0 
   6  -1  -5    7.30   10.89   0 
   7  -1  -5   29.69    8.88   0 
   7   2  -2   46.26    8.98   0 
   8  -2  -5  301.67   13.47   0 
  -4  -3  13   10.73   11.51   0 
  -4  -2  13   18.81   10.97   0 
  -4  -2  14   24.88   11.32   0 
  -3  -6   9  119.50    9.78   0 
  -3  -5   8   85.70    8.62   0 
  -3  -1   7   78.49    9.26   0 
  -2  -8   8   22.09    8.59   0 
  -2  -4   4  518.16   12.04   0 
  -2   1   5  103.33   14.63   0 
  -1  -9   6   -0.09   11.46   0 
  -1  -5   2    7.89    8.42   0 
   0   4   6   33.74   12.39   0 
   1  -6  -1  281.89   13.50   0 
   1  -3  -2  371.16   22.89   0 
   2  -9   0   20.28   11.08   0 
   2  -8  -1   69.07   12.77   0 
   2   5   7   83.87   11.48   0 
   3  -3  -4  154.24   16.45   0 
   3   5   6  181.18   14.25   0 
   5  -5  -5  297.69   17.21   0 
   5  -2  -5   54.98   11.03   0 
   7   0  -4   80.55    9.06   0 
   7   1  -3   27.63    9.27   0 
  -4  -4  13  142.29   10.83   0 
  -4  -1  14   76.05   12.23   0 
  -3  -7  10   14.35    9.11   0 
  -3   1   9  312.04   14.18   0 
  -2  -7   6    6.68    8.03   0 
  -2  -6   5  134.64    9.74   0 
   0  -5   0  264.25   12.13   0 
   1   4   4  194.04   12.29   0 
   2   5   8  159.38   12.46   0 
   3   4   2  212.97   10.03   0 
   3   5   7  133.25   10.94   0 
   4   1  -3   51.69    8.71   0 
   4   2  -2   48.84    8.78   0 
   4   4   2   74.88    9.32   0 
   5   0  -4  920.72   14.70   0 
   5   2  -2  171.53   10.16   0 
   6  -6  -5   96.78   14.43   0 
   6   0  -4  157.85    9.58   0 
   6   3   0   74.00   10.22   0 
   7  -2  -5   39.20    9.22   0 
   8  -3  -5  113.59   12.99   0 
   8  -1  -4    8.69    9.87   0 
   8   0  -3   31.42   11.65   0 
  -4  -3  11   41.85    8.90   0 
  -4  -2  11  124.95   11.41   0 
  -4  -1  12   62.31   11.75   0 
  -4  -1  13   52.19    9.49   0 
  -3  -5   7  282.68   10.55   0 
  -2  -8   7   57.83    9.59   0 
  -2  -5   4  134.66    9.60   0 
  -2   0   4  384.24   14.63   0 
  -1  -8   4   88.62   11.55   0 
   0  -9   3    6.93   11.16   0 
   0  -8   2   23.15    9.56   0 
   0  -7   1  110.04   11.53   0 
   2  -2  -3  659.34   26.30   0 
   2   4   3  322.92   12.02   0 
   5  -4  -5  235.23   15.05   0 
   5  -3  -5  209.92   13.18   0 
   5   1  -3  560.97   12.35   0 
   5   4   3   36.79    9.46   0 
   6  -8  -4   11.27   19.74   0 
   6  -2  -5   47.45    9.61   0 
   7  -6  -5   14.74   14.01   0 
   8  -4  -5   33.66   12.80   0 
  -4  -5  12  461.31   12.23   0 
  -4  -1  11   81.56   11.25   0 
  -3  -7   9    6.25    8.93   0 
  -3  -3   6  548.67   12.40   0 
  -3  -2   6  242.98   10.51   0 
  -3   0   7  260.81   11.33   0 
  -3   2  13   60.20   15.36   0 
  -1  -9   5   50.02   11.46   0 
  -1  -3   1  361.26   13.86   0 
  -1  -2   1 7623.19   48.48   0 
   2   3   1  323.02   12.18   0 
   3   0  -3  747.75   16.10   0 
   4  -6  -4  309.80   28.78   0 
   4  -1  -4  982.09   18.19   0 
   4   4   3   39.66   10.96   0 
   6  -3  -5  103.22   11.04   0 
   6   2  -1  104.46   11.46   0 
   6   3   1   60.58    9.49   0 
   7  -3  -5  241.59   11.26   0 
   7  -1  -4   33.03   11.52   0 
   7   1  -2   28.39    9.52   0 
  -4  -4  10   33.84    9.28   0 
  -4  -3  10  126.75    9.23   0 
  -4  -2  10   17.03    8.39   0 
  -4   0  13  100.23   12.03   0 
  -4   0  14   36.37   11.76   0 
  -3  -4   6  226.15   10.46   0 
  -3  -1   6   37.32    9.52   0 
  -3   1   8  272.02   13.32   0 
  -3   2  12  134.68   15.10   0 
  -3   2  14   33.81   16.11   0 
  -2  -7   5   18.54    8.47   0 
  -2  -3   3  305.93   11.57   0 
  -1  -6   2   35.30    8.17   0 
  -1  -4   1 1206.20   19.87   0 
   0   4   7  158.44   15.50   0 
   1  -8   0   16.65   10.88   0 
   1  -4  -2  613.46   22.06   0 
   2  -7  -2  155.38   14.17   0 
   3   2  -1   17.62    9.06   0 
   3   4   3   72.93    9.69   0 
   5   4   4   31.06   10.33   0 
   6  -5  -5   84.85   12.55   0 
   6  -4  -5  173.50   12.56   0 
   7  -5  -5    7.65   11.40   0 
   7  -4  -5  188.20   13.19   0 
   7   0  -3    6.48    9.50   0 
   7   2   0   50.32    9.61   0 
   8  -2  -4  322.52   12.04   0 
  -4  -3   9   82.10   10.93   0 
  -4  -1  10   11.16   11.31   0 
  -4   0  12   -5.60   11.06   0 
  -3  -6   7   88.33    9.48   0 
  -3   2  11   97.48   14.11   0 
  -2  -8   6   93.91    9.90   0 
  -2  -6   4   83.78    9.05   0 
  -2  -4   3   43.67    9.07   0 
   0  -6   0  154.11   12.25   0 
   1   4   5  181.92   13.05   0 
   2   4   4   18.08   11.48   0 
   3   1  -2  504.05   13.25   0 
   4   4   4  104.62   12.18   0 
   5  -1  -4 1215.04   16.73   0 
   5   2  -1  539.28   12.16   0 
   5   3   1  108.70    9.62   0 
   6  -1  -4  294.62   10.58   0 
   6   1  -2   -9.55    8.25   0 
   8  -1  -3   20.76    9.56   0 
  -4  -4   9  144.72    9.51   0 
  -4  -2   9   14.49    7.84   0 
  -4   0  11   43.29   11.95   0 
  -2  -1   3   75.77   11.60   0 
  -2   2   6  665.88   25.52   0 
   1  -7  -1  106.36   13.31   0 
   3   3   1  344.46   10.92   0 
   3   4   4   18.62    8.63   0 
   4   0  -3  636.77   15.40   0 
   4   3   1  177.40    9.81   0 
   6   0  -3   40.05    9.09   0 
   6   3   3   22.85   11.81   0 
   7  -2  -4   81.15   11.83   0 
   7   1  -1  130.28    9.86   0 
   7   2   1   31.69   10.33   0 
   8  -3  -4  119.31   10.84   0 
  -4  -6  10  141.95   11.04   0 
  -4  -5   9   28.68    8.82   0 
  -4  -1   9    2.94   10.41   0 
  -3  -7   7   45.39    9.05   0 
  -3  -6   6  139.80   10.89   0 
  -3  -3   5  124.01    9.27   0 
  -3  -2   5 1534.39   18.37   0 
  -3   0   6   49.33   11.68   0 
  -3   2  10  203.16   16.21   0 
  -2  -5   3  593.38   12.86   0 
  -1  -9   4   19.84    9.84   0 
  -1  -8   3   35.63    9.23   0 
  -1  -7   2  140.21   11.89   0 
  -1  -5   1   13.93    8.65   0 
   0  -9   2   46.23   12.72   0 
   2   0  -2  722.55   19.83   0 
   2   2   0  185.78   12.60   0 
   4  -2  -4 1153.32   20.50   0 
   4   1  -2  124.53    9.54   0 
   5  -7  -4  337.21   25.08   0 
   5   0  -3  407.05   11.51   0 
   5   1  -2  517.44   12.38   0 
   5   3   2   67.22    9.54   0 
   7   0  -2  -10.54   11.25   0 
  -4  -4   8   66.43    9.42   0 
  -4  -3   8   34.10    8.84   0 
  -4  -2   8    7.75    8.71   0 
  -4   0  10  685.27   16.04   0 
  -2  -8   5   22.31    9.17   0 
  -2  -7   4   94.36    9.27   0 
   0  -8   1    1.60    9.14   0 
   0  -3  -1   74.59   14.24   0 
   0   3   4  919.29   23.84   0 
   0   4   8    8.60   12.75   0 
   1  -5  -2   80.96   14.22   0 
   1   4   6  121.81   12.37   0 
   2   3   2  381.16   14.16   0 
   2   4   5   18.10    8.97   0 
   4   4   6   39.55    9.51   0 
   6  -2  -4  390.93   12.19   0 
   7  -1  -3   24.88    8.49   0 
   7   1   0  112.14   11.71   0 
   8  -4  -4   19.36    9.47   0 
   8  -2  -3   23.24   10.26   0 
  -5  -3  13   38.63   11.99   0 
  -4  -6   9   21.10    8.81   0 
  -4  -5   8   95.32    9.82   0 
  -4   1  14    7.48   13.34   0 
  -3  -5   5  131.21    9.49   0 
  -3  -1   5  613.78   14.47   0 
  -2  -6   3   67.02    9.33   0 
   0  -4  -1  597.78   17.13   0 
   1   2   1  537.76   17.23   0 
   1   3   3 1143.30   21.44   0 
   2   1  -1  106.02   12.89   0 
   3  -1  -3  653.37   18.50   0 
   3   2   0    1.01   11.05   0 
   3   3   2  188.05   11.22   0 
   3   4   6  200.91   12.93   0 
   4   2   0   13.65   11.27   0 
   4   3   2  164.43   10.11   0 
   5  -2  -4  159.56   10.03   0 
   5   3   3   66.00    9.44   0 
   6   1  -1   52.89    9.57   0 
   6   2   1  133.83   10.05   0 
   7  -3  -4  479.75   13.19   0 
  -5  -4  12   12.67   12.02   0 
  -5  -3  12   58.63   12.37   0 
  -5  -2  13   28.03   12.22   0 
  -4  -1   8  203.24   10.06   0 
  -4   0   9  610.77   16.14   0 
  -4   1  12   64.50   12.03   0 
  -4   1  13   25.69   11.79   0 
  -3  -7   6   49.28    9.03   0 
   0  -7   0  285.92   11.79   0 
   0   4   9   35.83   15.31   0 
   1   4   7  204.92   14.29   0 
   3   4   7   48.85   12.23   0 
   4  -3  -4   85.29   12.25   0 
   6  -1  -3   98.17    9.37   0 
   6   0  -2   46.77    9.19   0 
   7  -4  -4  166.45   13.37   0 
   7   0  -1   15.23   10.61   0 
   8  -3  -3   48.40   11.84   0 
  -5  -2  12   75.59    9.77   0 
  -4  -6   8   63.24    9.70   0 
  -4  -2   7   27.90    8.64   0 
  -4   1  11  243.02   14.45   0 
  -3  -3   4  304.57   11.10   0 
  -3   2   9  344.40   16.87   0 
  -2  -8   4    6.16   11.36   0 
  -2  -4   2  277.31   11.47   0 
  -2  -2   2  712.86   15.98   0 
  -2   0   3   18.80   14.59   0 
  -2   1   4  325.27   19.66   0 
  -1  -9   3   50.23   12.06   0 
  -1  -8   2  209.78   13.33   0 
   0  -2  -1  761.31   27.05   0 
   1  -9   0  157.89   13.01   0 
   2   4   7  138.41   12.75   0 
   3   4   8   36.57   13.03   0 
   4   3   3   46.90    9.13   0 
   5  -1  -3   70.09   10.61   0 
   5   1  -1  186.45   10.59   0 
   5   2   1  167.75   10.21   0 
   5   3   4   48.15    9.52   0 
   6  -3  -4   12.36    9.56   0 
   6   2   2   27.78    9.37   0 
   7  -6  -4   22.45   13.42   0 
   7  -2  -3  119.57   10.21   0 
   7  -1  -2   76.67   10.69   0 
   7   1   1   19.87    9.31   0 
   8  -2  -2   17.19   10.63   0 
   8  -1  -1   31.74   10.14   0 
  -5  -4  11   18.78   10.32   0 
  -5  -3  11   17.71    9.34   0 
  -5  -2  11  197.51   12.48   0 
  -5  -1  13   94.03   13.04   0 
  -5  -1  14   12.18   10.57   0 
  -4  -5   7  194.38   10.25   0 
  -3  -2   4  406.86   12.24   0 
  -2  -7   3   20.45    9.52   0 
  -2  -5   2   10.87    8.22   0 
   3   1  -1  177.57   10.84   0 
   3   3   3  469.65   14.12   0 
   4   1  -1  727.89   13.80   0 
   5  -3  -4   27.98    9.94   0 
   5   0  -2   33.36    9.16   0 
   5   3   5   23.70    9.70   0 
   6   1   0  136.65    9.55   0 
   6   2   3   85.23   11.77   0 
   8  -4  -3  302.24   14.20   0 
  -5  -3  10   15.05   10.04   0 
  -5  -1  12   56.49   10.35   0 
  -4  -1   7   95.43    9.34   0 
  -3  -8   6   34.50    9.82   0 
  -3  -5   4  185.77   10.42   0 
  -1  -4   0   16.32   10.01   0 
  -1  -3   0  360.52   14.33   0 
   4   0  -2  936.11   15.98   0 
   5   3   6   50.68   10.52   0 
   7   0   0  175.71   10.97   0 
   7   1   2   10.90    9.84   0 
   8  -1   0   91.26   10.87   0 
  -6  -2   6  523.65   20.10   0 
  -6  -2   9   45.48   14.01   0 
  -5  -2  13   32.50   11.61   0 
  -5  -1   5   95.23   14.02   0 
  -5  -1   9  120.40   11.91   0 
  -3   0   3  751.25   23.08   0 
  -3   0   8  170.18   11.44   0 
  -2   0   9  907.28   16.44   0 
  -1  -6  -8   26.45   12.01   0 
  -1  -4  -7  192.95   12.21   0 
  -1  -2  -5   44.46   14.13   0 
  -1   0   9  819.47   16.09   0 
   0   0   8  378.66   13.79   0 
   1  -4  -8    1.68   12.94   0 
   1  -3  -7  258.96   14.27   0 
   1  -2  14   69.30   12.86   0 
   1  -1  11   55.39   10.31   0 
   2  -4  -8  121.10   11.56   0 
   3  -1  -1  316.76   22.76   0 
   4  -5  -8   20.15   10.54   0 
   4  -4  -7  384.06   13.47   0 
   4  -2   8   68.86   15.74   0 
   6  -6  -7   35.14   11.81   0 
   6  -3   1   24.93   25.53   0 
  -6  -2   7   62.96   14.65   0 
  -6  -2   8   66.07   12.01   0 
  -5  -1   6  367.74   15.06   0 
  -5  -1   7   42.64   11.16   0 
  -3  -2  15   96.20   12.40   0 
  -3  -1  12   38.79   11.00   0 
  -3   0   4  702.15   21.92   0 
  -3   0   7  250.80   12.90   0 
  -2  -2  15   50.32   12.02   0 
   0  -6  -9  186.24   15.28   0 
   2  -5  -9   54.29   11.52   0 
   2  -3  -7  490.69   14.17   0 
   2  -1   9  220.78   14.74   0 
   3  -4  -8   88.59   13.25   0 
   3  -1   6   46.43   13.18   0 
   4  -6  -9   41.81   11.23   0 
   4  -2  -3  256.85   13.95   0 
   5  -4  -6   41.79   11.20   0 
   5  -3  -4   23.71   13.99   0 
   6  -5  -6  125.15   12.76   0 
   6  -4  -4    4.90   10.61   0 
  -5  -4  -2   31.62   16.77   0 
  -5  -3  -1  115.13   23.14   0 
  -5  -2  12   68.50   11.45   0 
  -4  -4  -4  101.28   15.07   0 
  -4  -3  -3   40.62   13.25   0 
  -3  -5  -6  181.91   14.09   0 
  -3   0   5   43.61   12.32   0 
  -3   0   6   39.24   12.10   0 
  -2   0   8  516.76   14.67   0 
  -1  -5  -8   37.45   11.03   0 
  -1  -1  12   44.06   10.40   0 
  -1   0   8  305.12   13.01   0 
   0  -4  -8   16.92   10.26   0 
   0  -3  -7  485.67   13.94   0 
   0  -2  14   91.63   11.34   0 
   2  -1  -3  837.65   22.88   0 
   3  -3  13   82.17   13.44   0 
   4  -3  -6  446.10   15.56   0 
   4  -3  11  469.20   18.22   0 
   6  -4   8   32.47   17.19   0 
   6  -3   0    6.78   20.66   0 
   7  -6  -6   29.49   15.65   0 
   7  -5  -4    4.80   13.44   0 
  -4  -1  10   16.61   10.18   0 
  -3  -2  14   30.48   11.84   0 
  -3  -1  11   -0.05   12.90   0 
  -2   0   7  267.60   13.37   0 
  -1  -2  14   36.85   14.00   0 
   0  -5  -9  545.48   16.84   0 
   0  -2  -6  712.50   18.75   0 
   0  -1  11   12.78   11.08   0 
   1  -2  -6  366.76   13.76   0 
   1  -2  13   47.42   11.10   0 
   1  -1  10    3.40   10.09   0 
   1   0   2  370.49   26.48   0 
   1   0   3   33.25   18.81   0 
   1   0   4  228.15   15.61   0 
   2  -6 -10   25.24   11.11   0 
   3  -3  -7  311.07   13.02   0 
   3  -2  -5  102.77   12.71   0 
   3  -2  10  192.35   12.84   0 
   4  -5  -9   42.17   13.64   0 
   5  -6  -9   28.86   10.99   0 
   5  -5  -8   25.76   11.41   0 
   5  -3   8   36.46   14.22   0 
   6  -6  -8  139.84   12.90   0 
  -6  -3   3   85.68   24.33   0 
  -5  -2  11  167.81   12.44   0 
  -4  -5  -5   50.90   17.63   0 
  -2  -2  14   45.60   11.57   0 
  -1  -3  -7  -10.50   12.46   0 
  -1   0   7  722.61   16.03   0 
   0   0   6  345.03   15.23   0 
   1  -6 -10   69.44   12.00   0 
   2  -1   8   52.11   11.36   0 
   4  -6 -10   16.16   11.57   0 
   4  -4  -8  173.51   12.41   0 
   4  -2   7   85.30   13.42   0 
   5  -4  -7   18.85   10.35   0 
   6  -5  -7  178.40   12.73   0 
   6  -4  -5  174.51   15.11   0 
  -6  -3  10   35.14   15.19   0 
  -5  -3  13   28.40   14.87   0 
  -3  -4  -6  200.15   15.64   0 
  -3  -3  -5   70.88   13.89   0 
  -2  -2  -5  117.16   14.52   0 
  -2  -1  11   24.37   10.61   0 
  -2   0   6   49.72   12.23   0 
  -1  -4  -8   21.75   10.63   0 
  -1   0   6  384.94   16.45   0 
   0  -3  15   16.19   11.38   0 
   0  -2  13   65.89   10.63   0 
   1  -4  -9  185.13   12.28   0 
   1  -3  -8   10.48   10.27   0 
   2  -5 -10  195.60   12.69   0 
   2  -3  -8  227.55   12.54   0 
   2  -2  11   37.75   14.31   0 
   3  -3  12  170.63   15.16   0 
   4  -2  -4 1116.14   21.66   0 
   5  -3  -5  230.16   13.32   0 
   6  -3  -1   49.03   18.40   0 
  -5  -2  10   16.09   10.73   0 
  -4  -3  14  -11.78   14.42   0 
  -4  -2  -2   88.02   18.01   0 
  -4  -2  12   95.13   11.55   0 
  -4  -1   8  206.95   14.28   0 
  -3  -2  13   33.64   10.70   0 
  -3  -1  10  107.80   11.70   0 
  -2  -5  -8  147.40   13.18   0 
  -2  -1  -3  259.47   17.07   0 
  -2   0   2  722.17   28.11   0 
  -2   0   5  185.51   14.75   0 
  -1  -2  -6    5.62   10.54   0 
  -1  -2  13   20.25   13.40   0 
  -1  -1  -4 1590.90   27.40   0 
   0  -4  -9   28.31   12.56   0 
   0  -3  -8   46.92   12.49   0 
   0  -1  10   33.18    9.98   0 
   0   0   5  212.46   14.89   0 
   1  -2  12   55.43   10.80   0 
   2  -3  13  145.95   15.22   0 
   3  -5 -10   54.12   10.96   0 
   3  -2   9   31.55   13.33   0 
   3  -1  -2  304.23   19.14   0 
   4  -3  -7  269.01   12.65   0 
   4  -3  10  185.05   12.88   0 
   5  -6 -10   58.45   14.73   0 
   5  -5  -9   46.26   11.66   0 
   7  -4  -1  123.21   21.11   0 
  -3  -5  -7  158.70   16.62   0 
  -3  -2  -4  111.13   14.24   0 
  -2  -3  15  141.05   12.34   0 
  -2  -2  13  134.37   11.53   0 
  -2  -1  10  418.08   13.58   0 
  -2   0   3    8.31   17.41   0 
  -2   0   4  387.60   17.38   0 
  -1  -1  10 1617.41   20.13   0 
  -1   0   5  379.08   16.34   0 
   1  -2  -7  202.04   12.23   0 
   3  -3  -8  494.29   14.11   0 
   3  -2  -6  456.69   14.96   0 
   4  -5 -10   58.95   11.98   0 
   4  -4  -9   18.51   12.77   0 
   5  -4  10    9.35   14.38   0 
   5  -3   7   19.92   15.85   0 
   6  -5  -8   79.64   12.63   0 
   6  -4   7   19.02   15.95   0 
   6  -3  -2  117.37   16.25   0 
  -6  -3   4  149.84   22.27   0 
  -6  -3   8   46.45   14.68   0 
  -5  -3  12   70.81   11.64   0 
  -4  -4  -5  120.27   16.56   0 
  -4  -1   7   74.76   12.12   0 
   0  -5 -10  140.51   12.74   0 
   0  -2  -7   13.01   10.15   0 
   0  -2  12   69.46   10.55   0 
   0   0   4  212.93   17.96   0 
   4  -2   6  529.41   18.53   0 
   5  -4  -8  103.21   11.69   0 
   5  -2   0   76.35   27.04   0 
   7  -5  -6  112.31   13.02   0 
   7  -4  -2   84.27   17.49   0 
  -6  -3   7  129.30   14.35   0 
  -5  -4  -3   19.37   18.78   0 
  -4  -3  -4   16.29   12.83   0 
  -4  -3  13  -12.46   12.41   0 
  -4  -1   2  136.41   21.45   0 
  -2  -4  -8  212.91   12.69   0 
  -2  -2  12    4.08   12.76   0 
  -1  -2  12   62.42   13.00   0 
   0  -3  14   29.70   10.95   0 
   0  -1   9   65.13   10.58   0 
   1  -2  11    4.79    9.76   0 
   1  -1   8  218.61   11.95   0 
   2  -3  -9   33.15   10.78   0 
   3  -5 -11   48.65   11.82   0 
   3  -4 -10   75.15   11.51   0 
   3  -3  11  122.79   12.19   0 
   5  -2  -1  178.46   21.12   0 
   6  -3  -3  219.61   16.91   0 
  -6  -3   5   28.27   16.39   0 
  -6  -3   6    0.10   13.43   0 
  -5  -2   7   76.68   13.35   0 
  -4  -2  10   29.51   12.48   0 
  -4  -1   5  228.87   15.57   0 
  -3  -4  -7   61.18   13.63   0 
  -3  -3  -6   18.20   13.52   0 
  -3  -1  -2  191.61   20.97   0 
  -2  -3  14   19.90   10.37   0 
  -2  -1   9  265.78   11.99   0 
  -1  -3  14  126.36   11.33   0 
  -1  -1   9  622.51   15.12   0 
   1  -5 -11   98.58   11.25   0 
   2  -3  12   90.39   11.72   0 
   3  -3  -9  227.94   14.07   0 
   3  -2   8   67.43   14.23   0 
   3  -1  -3  639.67   21.93   0 
   4  -5 -11   62.54   14.13   0 
   4  -3  -8  463.13   13.83   0 
   5  -5 -10   27.80   11.62   0 
   6  -5  -9   73.02   14.50   0 
   6  -4  -7  249.31   13.38   0 
   7  -5  -7   57.00   15.21   0 
   7  -4  -3  155.74   18.05   0 
  -4  -1   3   45.37   16.01   0 
  -3  -3  13  148.72   14.73   0 
  -2  -2  -6   66.66   11.19   0 
  -1  -5 -10    3.41   11.07   0 
  -1  -2  -7  147.71   11.26   0 
  -1   0   3  110.83   18.90   0 
   0  -4 -10   43.26   10.36   0 
   0  -3  -9  239.99   12.52   0 
   1  -2  -8  370.43   15.06   0 
   2  -1  -5   92.99   13.07   0 
   3  -2  -7  344.12   13.13   0 
   4  -4 -10  118.81   11.49   0 
   4  -4  11   -5.03   14.79   0 
   5  -4  -9   18.47   10.75   0 
   5  -2  -2  264.98   18.58   0 
  -5  -3  10   23.72   13.30   0 
  -5  -2   6  184.97   14.52   0 
  -4  -3  12    3.07   10.40   0 
  -2  -2  11  540.18   15.34   0 
  -2  -1   8  202.99   14.00   0 
  -1  -4  15   43.20   11.97   0 
   0  -3  13  123.16   11.25   0 
   0  -2  -8  105.94   12.44   0 
   1  -4  14   38.91   13.90   0 
   1  -1   7    3.85   13.31   0 
   2  -2  -8  191.46   11.44   0 
   2  -2   9  109.37   13.21   0 
   4  -2  -6  242.30   12.68   0 
   6  -4   6  373.44   21.30   0 
   6  -3  -4    9.21   12.64   0 
   7  -4  -4  167.04   15.37   0 
   8  -5  -2   84.33   20.58   0 
   8  -5  -1   47.28   21.20   0 
  -6  -4   9   79.52   15.28   0 
  -5  -4  12   17.24   12.10   0 
  -5  -3  -2   62.57   21.86   0 
  -5  -2   5   48.74   13.07   0 
  -4  -2   9   11.62   10.16   0 
  -3  -4  14   67.47   13.22   0 
  -3  -2  -5   12.25   13.07   0 
  -3  -1   7   89.79   11.16   0 
  -2  -3  13   36.75   10.90   0 
  -1  -3  -9  403.38   15.79   0 
  -1  -3  13   31.79   10.47   0 
  -1  -2  11   52.89   10.30   0 
   0  -1  -6   57.47   14.44   0 
   1  -4 -11   25.53   11.50   0 
   1  -3 -10  232.92   12.34   0 
   1  -3  12   37.74   12.09   0 
   1  -2  10  109.04   10.97   0 
   2  -5 -12   23.24   11.21   0 
   2  -4  13   33.18   10.97   0 
   2  -3 -10  145.87   11.14   0 
   3  -5 -12   67.66   12.16   0 
   3  -4 -11  104.11   12.50   0 
   3  -4  12   69.64   11.64   0 
   3  -3  10   15.60   11.05   0 
   3  -1  -4   98.40   15.78   0 
   4  -3  -9  110.43   11.61   0 
   5  -5 -11   35.21   11.13   0 
   5  -2  -3  478.79   18.66   0 
   6  -5 -10    2.55   11.75   0 
   6  -4  -8   48.88   11.10   0 
   8  -5  -3  100.76   18.31   0 
  -6  -4   8   26.73   13.33   0 
  -5  -2   3   -3.62   16.23   0 
  -5  -2   4   30.84   14.56   0 
  -4  -4  13  152.53   12.39   0 
  -4  -3  11   53.26   13.56   0 
  -3  -3  12   38.91   12.46   0 
  -3  -2  10  456.97   13.56   0 
   2  -3  11  104.44   12.14   0 
   2  -1   5  157.90   14.77   0 
   3  -3 -10   21.90   10.48   0 
   3  -2  -8  507.53   13.53   0 
   3  -2   7  205.20   15.00   0 
   4  -4 -11   73.62   11.09   0 
   4  -3   8   56.73   12.64   0 
   5  -4 -10   45.38   11.20   0 
   6  -3  -5  108.09   13.78   0 
   7  -4  -5  185.75   14.91   0 
  -5  -4  11   13.67   12.83   0 
  -4  -3  -5  145.87   15.17   0 
  -4  -2   8   31.35   12.90   0 
  -3  -4  -8   37.15   14.40   0 
  -3  -3  -7   41.92   13.05   0 
  -3  -1   6   41.65   11.09   0 
  -2  -4  14   60.13   10.73   0 
  -1  -4  14   28.29   10.21   0 
  -1  -2  -8  603.71   15.15   0 
   0  -4 -11   -6.36   11.02   0 
   0  -3 -10  110.48   10.61   0 
   0  -3  12    2.92   12.75   0 
   0  -2  10   12.15    9.89   0 
   0  -1   7  260.35   15.13   0 
   2  -1  -6  186.25   12.94   0 
   4  -4  10   24.37   14.04   0 
   4  -2  -7  222.79   11.44   0 
   6  -4  -9   80.06   14.04   0 
  -6  -4   7   74.62   14.55   0 
  -5  -4  -4   47.54   19.06   0 
  -2  -3  12   53.20   10.30   0 
  -2  -2  10 2493.97   22.71   0 
   0  -2  -9  109.76   12.80   0 
   1  -4 -12   35.86   12.99   0 
   1  -4  13   93.98   11.45   0 
   1  -2   9  207.78   13.20   0 
   1  -1   6  228.18   16.13   0 
   2  -4 -12   41.73   10.95   0 
   2  -2   8  207.59   13.98   0 
   3  -4 -12   39.17   11.38   0 
   3  -1  -5   33.47   11.81   0 
   6  -3  -6   77.65   13.41   0 
   7  -5   5    8.67   18.47   0 
   7  -4  -6  196.43   13.72   0 
  -5  -3   8   30.09   10.81   0 
  -4  -4  12   64.99   11.77   0 
  -4  -3  10  116.01   13.66   0 
  -3  -4  13   42.41   10.13   0 
  -3  -3  11  535.68   15.58   0 
  -3  -2   9   91.48   10.35   0 
  -3  -1  -3  110.53   16.73   0 
  -1  -4 -11   79.01   14.17   0 
   0  -1  -7  145.59   11.87   0 
   1  -3  11   60.68   10.36   0 
   1  -1  -7  227.75   12.26   0 
   2  -4  12   40.56   10.57   0 
   3  -3 -11  141.58   10.69   0 
   4  -4 -12    0.96   10.59   0 
   5  -4 -11   88.35   11.32   0 
   5  -3  -9   28.93   10.67   0 
   5  -3   5   29.17   14.29   0 
   5  -2  -5   56.54   13.41   0 
   7  -4  -7   81.10   14.58   0 
  -6  -4   6   16.90   12.35   0 
  -5  -4  10   16.65   11.14   0 
  -4  -2   7   17.96   13.48   0 
  -3  -2  -6   61.56   12.63   0 
  -2  -4 -10   75.15   12.09   0 
  -2  -4  13   -1.21    9.99   0 
  -2  -3  -9  276.74   13.03   0 
   0  -4  13    4.45   10.33   0 
   0  -3 -11  147.52   13.12   0 
   1  -5  14   49.75   11.17   0 
   2  -3  10  109.95   11.01   0 
   3  -1  -6  203.42   14.92   0 
   4  -2   4  239.87   17.22   0 
   6  -4 -10   56.76   10.95   0 
   6  -3  -7    9.22   13.09   0 
  -6  -4   5    3.48   15.26   0 
  -5  -3   7   84.43   12.41   0 
  -4  -4  -7   37.79   13.95   0 
  -2  -5  14   32.18   11.47   0 
  -2  -1   6   33.44   11.73   0 
  -1  -4  13  120.14   10.94   0 
   0  -3  11   22.21    9.94   0 
   0  -2   9   91.27   10.31   0 
   0  -1   6 2598.30   27.80   0 
   1  -2 -10   16.89    9.98   0 
   2  -5  13   82.29   11.58   0 
   2  -4 -13   22.80   11.37   0 
   2  -2 -10   78.66   10.81   0 
   2  -1   4    5.90   13.70   0 
   3  -4 -13  138.91   12.78   0 
   4  -5  11    1.76   11.25   0 
   4  -3 -11    1.82   10.09   0 
   4  -3   7  101.50   12.96   0 
   5  -2  -6  208.66   12.49   0 
   6  -4   5  294.16   19.57   0 
   7  -4  -8   30.59   13.53   0 
  -6  -4   4   36.42   17.73   0 
  -5  -4   9   61.28   13.60   0 
  -5  -3  -3   58.01   20.91   0 
  -4  -3  -6   58.44   13.53   0 
  -4  -2  -4   27.84   14.23   0 
  -3  -3  -8   31.87   11.06   0 
  -3  -2   8  104.09   10.35   0 
  -1  -2   9  428.32   13.31   0 
  -1  -1   6  253.29   13.03   0 
   0  -1  -8  692.47   16.54   0 
   1  -4  12   44.81   10.39   0 
   1  -3 -12  112.08   11.47   0 
   1  -1  -8  660.20   14.54   0 
   2  -3 -12  214.49   12.51   0 
   3  -5  12   90.41   11.23   0 
   3  -3 -12  150.63   11.53   0 
   3  -2 -10  186.83   11.81   0 
   4  -2  -9  258.52   11.80   0 
   5  -4 -12  191.87   11.77   0 
   5  -2  -7  128.81   14.02   0 
  -6  -4   2   82.70   23.07   0 
  -6  -4   3   80.72   20.42   0 
  -4  -2   6   99.18   13.77   0 
  -3  -1   4  114.86   14.36   0 
  -2  -1  -6   58.55   10.95   0 
  -1   0  -1    2.08   26.74   0 
   0   0  -3  325.66   21.14   0 
   1  -3  10  272.04   13.96   0 
   1  -2   8  213.40   11.46   0 
   2  -4  11  115.76   13.51   0 
   2  -2   7  183.05   11.15   0 
   3  -4  10   62.23   13.47   0 
   3  -1  -7  173.90   11.80   0 
   5  -5   9   35.93   13.72   0 
   5  -4   7   19.66   12.92   0 
   6  -5   7   81.02   14.42   0 
   6  -4 -11   60.87   11.25   0 
  -5  -5  10   57.02   14.81   0 
  -5  -3   6   54.99   12.60   0 
  -3  -2  -7  134.66   13.37   0 
  -3  -1  -4   84.34   13.54   0 
  -2  -4  12  145.19   11.07   0 
  -1  -4  12   36.58    9.86   0 
  -1   0  -2  347.13   25.55   0 
   0  -4  12   23.19   10.31   0 
   0  -3 -12   87.89   10.94   0 
   1  -5  13    0.71   10.31   0 
   1  -2 -11  166.50   11.74   0 
   1   0  -3  107.62   21.55   0 
   1   0  -2 1620.60   39.58   0 
   2  -3   9   95.45   11.75   0 
   2  -2 -11  309.40   11.99   0 
   3  -3   8   19.95   10.21   0 
   4  -3 -12    5.67   10.68   0 
   4  -1  -4 1017.17   22.38   0 
   4  -1  -3  798.94   23.20   0 
   5  -3 -11   90.89   10.71   0 
   6  -3  -9   65.71   13.44   0 
  -4  -4  10   34.12   10.48   0 
  -4  -3   8   40.53   12.53   0 
  -3  -2   7   24.19   11.73   0 
  -2  -5  13   57.67   10.47   0 
  -2  -3  10  174.53   11.26   0 
  -2  -2  -9   39.20   12.62   0 
  -2  -2   8    8.17    9.72   0 
  -2  -1   5 1364.50   22.51   0 
  -1  -2 -10  253.30   11.76   0 
  -1  -1  -8  107.68   10.03   0 
  -1   0  -3   33.50   17.70   0 
   0  -3  10  182.48   10.91   0 
   0  -2 -11  203.06   11.34   0 
   0  -2   8  201.98   11.48   0 
   0   0  -4  203.47   16.85   0 
   1  -3 -13   36.61   12.17   0 
   1  -1  -9  358.96   12.80   0 
   2  -3 -13   49.22   11.16   0 
   3  -3 -13   43.22   10.45   0 
   3  -1  -8  259.89   11.39   0 
   4  -5  10   53.48   13.07   0 
   4  -1  -5  155.88   14.31   0 
   4  -1  -2  421.20   22.95   0 
  -5  -3   5   44.36   13.69   0 
  -4  -3  -7   48.88   15.43   0 
  -4  -2  -5    1.29   13.72   0 
  -4  -2   5  342.01   15.29   0 
  -3  -5  12  162.77   14.34   0 
  -3  -3  -9   57.23   12.50   0 
  -3  -1   3   39.73   14.79   0 
  -2  -1  -7   56.68   12.89   0 
  -1  -2   8  939.22   16.54   0 
   0  -1  -9  772.73   15.10   0 
   0  -1   5 2356.26   27.72   0 
   0   0  -5  197.60   16.36   0 
   1  -4  11  157.41   11.31   0 
   3  -5  11    3.34   10.67   0 
   4  -3 -13  154.57   13.37   0 
   4  -1  -6  117.92   14.19   0 
   5  -3 -12   23.27   12.92   0 
   5  -2  -9  343.51   14.68   0 
   6  -3 -10  102.78   13.64   0 
   7  -5   4   32.27   19.70   0 
  -5  -5   9   37.93   13.95   0 
  -3  -1  -5   28.14   13.85   0 
  -2  -4  11  192.29   13.55   0 
  -1  -3 -12  105.36   11.72   0 
  -1  -1   5  153.90   13.43   0 
  -1   0  -4  247.00   17.72   0 
   0  -3 -13   14.21   11.13   0 
   1  -2 -12   30.41   10.17   0 
   1  -2   7  816.83   18.11   0 
   1  -1 -10  204.66   11.83   0 
   1   0  -5  394.85   15.75   0 
   3  -2   5 1141.26   22.57   0 
   4  -4   8   25.24   12.94   0 
   4  -2 -11  101.66   10.42   0 
   4  -1  -7  207.00   13.78   0 
   5  -3   4   76.25   14.85   0 
  -5  -4   7   90.06   13.27   0 
  -5  -3  -4   40.94   20.11   0 
  -3  -2  -8  138.30   13.60   0 
  -2  -5  12  117.60   13.34   0 
  -1  -2 -11  121.08   11.53   0 
  -1  -1  -9   13.01    9.68   0 
   0  -4  11  245.39   11.67   0 
   0  -2 -12  122.51   13.66   0 
   0   0  -6  372.38   17.23   0 
   1  -5  12   88.81   10.67   0 
   1  -3   9  103.94   10.41   0 
   1   0  -6  393.15   14.16   0 
   2  -4  10   23.09    9.33   0 
   2  -2   6  219.70   14.46   0 
   2  -1 -10   22.00   10.31   0 
   2  -1   3   88.59   15.90   0 
   4  -2   3  302.56   18.93   0 
   5  -5   8    2.82   13.20   0 
   5  -2 -10   35.03   13.33   0 
   6  -4   4   70.82   18.11   0 
   6  -3 -11   40.17   13.59   0 
   7  -3  -6   37.55   14.73   0 
   7  -3  -5  249.86   17.84   0 
  -5  -3   4  180.66   16.16   0 
  -4  -3   7   39.97   11.10   0 
  -4  -2   4  289.69   17.19   0 
  -3  -3 -10   82.37   14.85   0 
  -3  -2   6  248.37   13.98   0 
  -2  -2 -10  211.10   12.55   0 
  -2  -2   7   60.00   10.72   0 
  -2  -1  -8   49.13   13.39   0 
  -1  -5  12   89.31   11.17   0 
   0  -6  13   82.17   13.22   0 
   0  -5  12   55.28   10.88   0 
   2  -3   8  184.56   13.31   0 
   2  -2 -13   97.96   11.33   0 
   3  -3   7   -3.07   12.96   0 
   3  -1 -10  120.16   10.88   0 
   4  -2 -12  310.25   12.25   0 
   4  -1  -8   64.26   10.47   0 
   5  -4   6   89.25   15.27   0 
   5  -3 -13   15.51   11.01   0 
   6  -5   6  159.91   16.35   0 
   7  -3  -7   92.90   13.52   0 
   7  -3  -4  501.43   21.57   0 
  -5  -5   8   46.41   14.44   0 
  -4  -5  10   -0.50   10.32   0 
  -4  -3  -8   38.37   15.63   0 
  -3  -6  12   -7.28   10.59   0 
  -3  -5  11   57.26   10.52   0 
  -3  -3   8   57.79   10.04   0 
  -3  -1  -6  224.67   14.84   0 
  -1  -6  13   43.35   11.24   0 
  -1  -2   7  103.13   10.72   0 
   0  -3   9  223.66   11.96   0 
   0   0  -7 1709.69   22.04   0 
   1  -2 -13  138.29   11.63   0 
   1   0  -7  714.62   16.11   0 
   2  -6  12  147.94   14.36   0 
   2  -5  11   39.22   10.61   0 
   2  -1 -11   69.55   10.08   0 
   2   0  -6   41.63   14.37   0 
   2   0  -5  195.83   13.78   0 
   2   0  -3   15.16   17.06   0 
   3  -2 -13   57.70   10.71   0 
   4  -5   9    6.94   12.81   0 
   4  -1  -9  391.80   14.46   0 
   5  -2 -11   -3.77   11.96   0 
   6  -3 -12  113.14   14.44   0 
   6  -2  -7   20.97   12.43   0 
   6  -2  -6   16.24   11.90   0 
   6  -2  -5   64.09   12.58   0 
   7  -3  -8   79.98   14.96   0 
   8  -4  -5   25.60   17.16   0 
  -5  -4   6   50.63   13.35   0 
  -3  -2  -9    7.46   13.39   0 
  -2  -4  10   93.32   11.13   0 
  -1   0  -6 1304.28   21.48   0 
   0  -2 -13  129.52   14.67   0 
   0  -1 -11  267.96   12.38   0 
   1  -4  10  244.50   11.72   0 
   3  -5  10   79.44   10.88   0 
   5  -6   9   93.18   12.82   0 
   7  -3  -9   12.79   14.61   0 
  -4  -4   8   55.15   11.19   0 
  -2  -6  12   44.99   11.11   0 
  -2  -5  11   18.93   10.01   0 
   0   0  -8  420.50   13.89   0 
   1  -5  11   86.05   10.80   0 
   1   0  -8  309.99   12.78   0 
   2  -2 -14   38.23   11.07   0 
   3  -6  11    4.52   11.04   0 
   4  -6  10   36.61   11.10   0 
   4  -2 -13   28.33   11.02   0 
   5  -2 -12    3.21   10.88   0 
; 
_shelx_hkl_checksum    9423 
  
 
data_ba36 
  
_audit_creation_method            'SHELXL-2016/6' 
_shelx_SHELXL_version_number      '2016/6' 
_chemical_name_systematic         ? 
_chemical_name_common             ? 
_chemical_melting_point           ? 
_chemical_formula_moiety          'C26 H32 Cu N2 O2' 
_chemical_formula_sum 
 'C26 H32 Cu N2 O2' 
_chemical_formula_weight          468.07 
  
loop_ 
 _atom_type_symbol 
 _atom_type_description 
 _atom_type_scat_dispersion_real 
 _atom_type_scat_dispersion_imag 
 _atom_type_scat_source 
 'C'  'C'   0.0033   0.0016 
 'International Tables Vol C Tables 4.2.6.8 and 6.1.1.4' 
 'H'  'H'   0.0000   0.0000 
 'International Tables Vol C Tables 4.2.6.8 and 6.1.1.4' 
 'Cu'  'Cu'   0.3201   1.2651 
 'International Tables Vol C Tables 4.2.6.8 and 6.1.1.4' 
 'N'  'N'   0.0061   0.0033 
 'International Tables Vol C Tables 4.2.6.8 and 6.1.1.4' 
 'O'  'O'   0.0106   0.0060 
 'International Tables Vol C Tables 4.2.6.8 and 6.1.1.4' 
  
_space_group_crystal_system       triclinic 
_space_group_IT_number            2 
_space_group_name_H-M_alt         'P -1' 
_space_group_name_Hall            '-P 1' 
  
_shelx_space_group_comment 
; 
The symmetry employed for this shelxl refinement is uniquely defined 
by the following loop, which should always be used as a source of 
symmetry information in preference to the above space-group names. 
They are only intended as comments. 
; 
  
loop_ 
 _space_group_symop_operation_xyz 
 'x, y, z' 
 '-x, -y, -z' 
  
_cell_length_a                    6.4641(4) 
_cell_length_b                    7.7224(5) 
_cell_length_c                    11.9925(7) 
_cell_angle_alpha                 97.647(5) 
_cell_angle_beta                  101.861(5) 
_cell_angle_gamma                 105.261(5) 
_cell_volume                      553.99(6) 
_cell_formula_units_Z             1 
_cell_measurement_temperature     173(2) 
_cell_measurement_reflns_used       12420 
_cell_measurement_theta_min       3.38 
_cell_measurement_theta_max       29.98 
  
_exptl_crystal_description        block 
_exptl_crystal_colour             'dark red' 
_exptl_crystal_density_meas       ? 
_exptl_crystal_density_method     ? 
_exptl_crystal_density_diffrn     1.403 
_exptl_crystal_F_000              247 
_exptl_transmission_factor_min    ? 
_exptl_transmission_factor_max    ? 
_exptl_crystal_size_max           0.280 
_exptl_crystal_size_mid           0.260 
_exptl_crystal_size_min           0.140 
_exptl_absorpt_coefficient_mu     1.011 
_shelx_estimated_absorpt_T_min    0.765 
_shelx_estimated_absorpt_T_max    0.871 
_exptl_absorpt_correction_type    multi-scan 
_exptl_absorpt_correction_T_min   0.613 
_exptl_absorpt_correction_T_max   1.000 
_exptl_absorpt_process_details    'X-Area (Stoe & Cie, 2001)' 
_exptl_absorpt_special_details    ? 
_diffrn_ambient_temperature       173(2) 
_diffrn_radiation_wavelength      0.71073 
_diffrn_radiation_type            MoK\a 
_diffrn_source                    'Genix 3D I\mS microfocus X-ray source' 
_diffrn_measurement_device_type   'STOE IPDS II two-circle-diffractometer' 
_diffrn_measurement_method        \w 
_diffrn_detector_area_resol_mean  ? 
_diffrn_reflns_number             12420 
_diffrn_reflns_av_unetI/netI      0.0126 
_diffrn_reflns_av_R_equivalents   0.0206 
_diffrn_reflns_limit_h_min        -8 
_diffrn_reflns_limit_h_max        8 
_diffrn_reflns_limit_k_min        -10 
_diffrn_reflns_limit_k_max        10 
_diffrn_reflns_limit_l_min        -16 
_diffrn_reflns_limit_l_max        16 
_diffrn_reflns_theta_min          3.375 
_diffrn_reflns_theta_max          29.579 
_diffrn_reflns_theta_full         25.000 
_diffrn_measured_fraction_theta_max   0.992 
_diffrn_measured_fraction_theta_full  0.990 
_diffrn_reflns_Laue_measured_fraction_max    0.992 
_diffrn_reflns_Laue_measured_fraction_full   0.990 
_diffrn_reflns_point_group_measured_fraction_max   0.992 
_diffrn_reflns_point_group_measured_fraction_full  0.990 
_reflns_number_total              3073 
_reflns_number_gt                 3052 
_reflns_threshold_expression      'I > 2\s(I)' 
_reflns_Friedel_coverage          0.000 
_reflns_Friedel_fraction_max      . 
_reflns_Friedel_fraction_full     . 
  
_reflns_special_details 
; 
 Reflections were merged by SHELXL according to the crystal 
 class for the calculation of statistics and refinement. 
  
 _reflns_Friedel_fraction is defined as the number of unique 
 Friedel pairs measured divided by the number that would be 
 possible theoretically, ignoring centric projections and 
 systematic absences. 
; 
  
_computing_data_collection        'X-Area (Stoe & Cie, 2001)' 
_computing_cell_refinement        'X-Area (Stoe & Cie, 2001)' 
_computing_data_reduction         'X-Area (Stoe & Cie, 2001)' 
_computing_structure_solution     'SHELXS (Sheldrick, 2008)' 
_computing_structure_refinement   'SHELXL (Sheldrick, 2008)' 
_computing_molecular_graphics     'XP in SHELXTL-Plus (Sheldrick, 2008)' 
_computing_publication_material   SHELXL 
_refine_special_details           ? 
_refine_ls_structure_factor_coef  Fsqd 
_refine_ls_matrix_type            full 
_refine_ls_weighting_scheme       calc 
_refine_ls_weighting_details 
'w=1/[\s^2^(Fo^2^)+(0.0362P)^2^+0.2633P] where P=(Fo^2^+2Fc^2^)/3' 
_atom_sites_solution_primary      ? 
_atom_sites_solution_secondary    ? 
_atom_sites_solution_hydrogens    geom 
_refine_ls_hydrogen_treatment     constr 
_refine_ls_extinction_method      none 
_refine_ls_extinction_coef        . 
_refine_ls_number_reflns          3073 
_refine_ls_number_parameters      142 
_refine_ls_number_restraints      0 
_refine_ls_R_factor_all           0.0252 
_refine_ls_R_factor_gt            0.0251 
_refine_ls_wR_factor_ref          0.0693 
_refine_ls_wR_factor_gt           0.0692 
_refine_ls_goodness_of_fit_ref    1.103 
_refine_ls_restrained_S_all       1.103 
_refine_ls_shift/su_max           0.000 
_refine_ls_shift/su_mean          0.000 
  
loop_ 
 _atom_site_label 
 _atom_site_type_symbol 
 _atom_site_fract_x 
 _atom_site_fract_y 
 _atom_site_fract_z 
 _atom_site_U_iso_or_equiv 
 _atom_site_adp_type 
 _atom_site_occupancy 
 _atom_site_site_symmetry_order 
 _atom_site_calc_flag 
 _atom_site_refinement_flags_posn 
 _atom_site_refinement_flags_adp 
 _atom_site_refinement_flags_occupancy 
 _atom_site_disorder_assembly 
 _atom_site_disorder_group 
Cu1 Cu 0.500000 0.000000 0.500000 0.01445(7) Uani 1 2 d S . P . . 
O1 O 0.62861(15) 0.10824(14) 0.65936(8) 0.02276(18) Uani 1 1 d . . . . . 
N1 N 0.28645(16) 0.15003(13) 0.49196(8) 0.01533(17) Uani 1 1 d . . . . . 
C1 C 0.52316(19) 0.15818(15) 0.73405(10) 0.0172(2) Uani 1 1 d . . . . . 
C2 C 0.32425(19) 0.20477(15) 0.70143(10) 0.0165(2) Uani 1 1 d . . . . . 
C3 C 0.2205(2) 0.25847(17) 0.78688(11) 0.0209(2) Uani 1 1 d . . . . . 
H3 H 0.087226 0.289211 0.763784 0.025 Uiso 1 1 calc R U . . . 
C4 C 0.3080(2) 0.2674(2) 0.90304(11) 0.0263(3) Uani 1 1 d . . . . . 
H4 H 0.235524 0.302308 0.959692 0.032 Uiso 1 1 calc R U . . . 
C5 C 0.5068(2) 0.2237(2) 0.93612(11) 0.0268(3) Uani 1 1 d . . . . . 
H5 H 0.569738 0.230612 1.016079 0.032 Uiso 1 1 calc R U . . . 
C6 C 0.6119(2) 0.17110(18) 0.85437(11) 0.0231(2) Uani 1 1 d . . . . . 
H6 H 0.746454 0.142915 0.879114 0.028 Uiso 1 1 calc R U . . . 
C7 C 0.22891(18) 0.21071(15) 0.58270(10) 0.0165(2) Uani 1 1 d . . . . . 
H7 H 0.112088 0.264683 0.570066 0.020 Uiso 1 1 calc R U . . . 
C11 C 0.18580(18) 0.18372(15) 0.37711(9) 0.01557(19) Uani 1 1 d . . . . . 
H11 H 0.126641 0.062772 0.321933 0.019 Uiso 1 1 calc R U . . . 
C12 C 0.36967(19) 0.30361(18) 0.33374(10) 0.0198(2) Uani 1 1 d . . . . . 
H12A H 0.427589 0.427010 0.384201 0.024 Uiso 1 1 calc R U . . . 
H12B H 0.493098 0.249291 0.338095 0.024 Uiso 1 1 calc R U . . . 
C13 C 0.2817(2) 0.31991(18) 0.20825(11) 0.0214(2) Uani 1 1 d . . . . . 
H13A H 0.400704 0.402576 0.182950 0.026 Uiso 1 1 calc R U . . . 
H13B H 0.236701 0.197982 0.156725 0.026 Uiso 1 1 calc R U . . . 
C14 C 0.0840(2) 0.39460(18) 0.19761(11) 0.0232(2) Uani 1 1 d . . . . . 
H14A H 0.022288 0.394243 0.114856 0.028 Uiso 1 1 calc R U . . . 
H14B H 0.133805 0.522831 0.240863 0.028 Uiso 1 1 calc R U . . . 
C15 C -0.0962(2) 0.28056(19) 0.24529(11) 0.0225(2) Uani 1 1 d . . . . . 
H15A H -0.157909 0.155905 0.196509 0.027 Uiso 1 1 calc R U . . . 
H15B H -0.217828 0.336929 0.241562 0.027 Uiso 1 1 calc R U . . . 
C16 C -0.00449(19) 0.26762(17) 0.37146(10) 0.0192(2) Uani 1 1 d . . . . . 
H16A H 0.049283 0.391204 0.421615 0.023 Uiso 1 1 calc R U . . . 
H16B H -0.123098 0.190565 0.399938 0.023 Uiso 1 1 calc R U . . . 
  
loop_ 
 _atom_site_aniso_label 
 _atom_site_aniso_U_11 
 _atom_site_aniso_U_22 
 _atom_site_aniso_U_33 
 _atom_site_aniso_U_23 
 _atom_site_aniso_U_13 
 _atom_site_aniso_U_12 
Cu1 0.01390(10) 0.01745(10) 0.01309(10) 0.00152(6) 0.00287(6) 0.00766(7) 
O1 0.0198(4) 0.0326(5) 0.0161(4) -0.0031(3) 0.0011(3) 0.0148(4) 
N1 0.0145(4) 0.0174(4) 0.0152(4) 0.0039(3) 0.0033(3) 0.0067(3) 
C1 0.0182(5) 0.0168(5) 0.0155(5) 0.0002(4) 0.0025(4) 0.0064(4) 
C2 0.0180(5) 0.0170(5) 0.0154(5) 0.0029(4) 0.0046(4) 0.0066(4) 
C3 0.0216(5) 0.0247(6) 0.0192(5) 0.0032(4) 0.0078(4) 0.0101(4) 
C4 0.0299(6) 0.0334(7) 0.0183(5) 0.0032(5) 0.0101(5) 0.0118(5) 
C5 0.0311(6) 0.0332(7) 0.0156(5) 0.0035(5) 0.0035(5) 0.0111(5) 
C6 0.0240(6) 0.0270(6) 0.0173(5) 0.0018(4) 0.0005(4) 0.0108(5) 
C7 0.0162(5) 0.0182(5) 0.0173(5) 0.0040(4) 0.0049(4) 0.0078(4) 
C11 0.0142(5) 0.0191(5) 0.0150(5) 0.0047(4) 0.0038(4) 0.0069(4) 
C12 0.0152(5) 0.0264(6) 0.0198(5) 0.0083(4) 0.0057(4) 0.0067(4) 
C13 0.0215(5) 0.0275(6) 0.0195(5) 0.0092(4) 0.0080(4) 0.0101(5) 
C14 0.0224(5) 0.0278(6) 0.0247(6) 0.0137(5) 0.0075(4) 0.0112(5) 
C15 0.0167(5) 0.0306(6) 0.0236(6) 0.0122(5) 0.0044(4) 0.0099(4) 
C16 0.0168(5) 0.0248(5) 0.0209(5) 0.0087(4) 0.0068(4) 0.0109(4) 
  
_geom_special_details 
; 
 All esds (except the esd in the dihedral angle between two l.s. planes) 
 are estimated using the full covariance matrix.  The cell esds are taken 
 into account individually in the estimation of esds in distances, angles 
 and torsion angles; correlations between esds in cell parameters are only 
 used when they are defined by crystal symmetry.  An approximate (isotropic) 
 treatment of cell esds is used for estimating esds involving l.s. planes. 
; 
  
loop_ 
 _geom_bond_atom_site_label_1 
 _geom_bond_atom_site_label_2 
 _geom_bond_distance 
 _geom_bond_site_symmetry_2 
 _geom_bond_publ_flag 
Cu1 O1 1.8969(9) 2_656 ? 
Cu1 O1 1.8969(9) . ? 
Cu1 N1 2.0184(9) . ? 
Cu1 N1 2.0185(9) 2_656 ? 
O1 C1 1.3089(14) . ? 
N1 C7 1.2902(14) . ? 
N1 C11 1.4846(14) . ? 
C1 C2 1.4177(16) . ? 
C1 C6 1.4186(16) . ? 
C2 C3 1.4098(16) . ? 
C2 C7 1.4424(15) . ? 
C3 C4 1.3767(17) . ? 
C3 H3 0.9500 . ? 
C4 C5 1.406(2) . ? 
C4 H4 0.9500 . ? 
C5 C6 1.3788(18) . ? 
C5 H5 0.9500 . ? 
C6 H6 0.9500 . ? 
C7 H7 0.9500 . ? 
C11 C16 1.5278(15) . ? 
C11 C12 1.5308(16) . ? 
C11 H11 1.0000 . ? 
C12 C13 1.5297(16) . ? 
C12 H12A 0.9900 . ? 
C12 H12B 0.9900 . ? 
C13 C14 1.5241(17) . ? 
C13 H13A 0.9900 . ? 
C13 H13B 0.9900 . ? 
C14 C15 1.5258(17) . ? 
C14 H14A 0.9900 . ? 
C14 H14B 0.9900 . ? 
C15 C16 1.5341(16) . ? 
C15 H15A 0.9900 . ? 
C15 H15B 0.9900 . ? 
C16 H16A 0.9900 . ? 
C16 H16B 0.9900 . ? 
  
loop_ 
 _geom_angle_atom_site_label_1 
 _geom_angle_atom_site_label_2 
 _geom_angle_atom_site_label_3 
 _geom_angle 
 _geom_angle_site_symmetry_1 
 _geom_angle_site_symmetry_3 
 _geom_angle_publ_flag 
O1 Cu1 O1 180.0 2_656 . ? 
O1 Cu1 N1 89.42(4) 2_656 . ? 
O1 Cu1 N1 90.58(4) . . ? 
O1 Cu1 N1 90.58(4) 2_656 2_656 ? 
O1 Cu1 N1 89.42(4) . 2_656 ? 
N1 Cu1 N1 180.0 . 2_656 ? 
C1 O1 Cu1 125.74(8) . . ? 
C7 N1 C11 119.42(9) . . ? 
C7 N1 Cu1 121.86(8) . . ? 
C11 N1 Cu1 118.66(7) . . ? 
O1 C1 C2 123.30(10) . . ? 
O1 C1 C6 119.35(11) . . ? 
C2 C1 C6 117.33(11) . . ? 
C3 C2 C1 120.14(11) . . ? 
C3 C2 C7 117.71(10) . . ? 
C1 C2 C7 122.03(10) . . ? 
C4 C3 C2 121.49(11) . . ? 
C4 C3 H3 119.3 . . ? 
C2 C3 H3 119.3 . . ? 
C3 C4 C5 118.65(12) . . ? 
C3 C4 H4 120.7 . . ? 
C5 C4 H4 120.7 . . ? 
C6 C5 C4 121.06(12) . . ? 
C6 C5 H5 119.5 . . ? 
C4 C5 H5 119.5 . . ? 
C5 C6 C1 121.32(12) . . ? 
C5 C6 H6 119.3 . . ? 
C1 C6 H6 119.3 . . ? 
N1 C7 C2 126.51(10) . . ? 
N1 C7 H7 116.7 . . ? 
C2 C7 H7 116.7 . . ? 
N1 C11 C16 116.76(9) . . ? 
N1 C11 C12 108.36(9) . . ? 
C16 C11 C12 109.78(9) . . ? 
N1 C11 H11 107.2 . . ? 
C16 C11 H11 107.2 . . ? 
C12 C11 H11 107.2 . . ? 
C13 C12 C11 110.60(9) . . ? 
C13 C12 H12A 109.5 . . ? 
C11 C12 H12A 109.5 . . ? 
C13 C12 H12B 109.5 . . ? 
C11 C12 H12B 109.5 . . ? 
H12A C12 H12B 108.1 . . ? 
C14 C13 C12 110.78(10) . . ? 
C14 C13 H13A 109.5 . . ? 
C12 C13 H13A 109.5 . . ? 
C14 C13 H13B 109.5 . . ? 
C12 C13 H13B 109.5 . . ? 
H13A C13 H13B 108.1 . . ? 
C13 C14 C15 111.43(10) . . ? 
C13 C14 H14A 109.3 . . ? 
C15 C14 H14A 109.3 . . ? 
C13 C14 H14B 109.3 . . ? 
C15 C14 H14B 109.3 . . ? 
H14A C14 H14B 108.0 . . ? 
C14 C15 C16 111.20(10) . . ? 
C14 C15 H15A 109.4 . . ? 
C16 C15 H15A 109.4 . . ? 
C14 C15 H15B 109.4 . . ? 
C16 C15 H15B 109.4 . . ? 
H15A C15 H15B 108.0 . . ? 
C11 C16 C15 109.20(10) . . ? 
C11 C16 H16A 109.8 . . ? 
C15 C16 H16A 109.8 . . ? 
C11 C16 H16B 109.8 . . ? 
C15 C16 H16B 109.8 . . ? 
H16A C16 H16B 108.3 . . ? 
  
loop_ 
 _geom_torsion_atom_site_label_1 
 _geom_torsion_atom_site_label_2 
 _geom_torsion_atom_site_label_3 
 _geom_torsion_atom_site_label_4 
 _geom_torsion 
 _geom_torsion_site_symmetry_1 
 _geom_torsion_site_symmetry_2 
 _geom_torsion_site_symmetry_3 
 _geom_torsion_site_symmetry_4 
 _geom_torsion_publ_flag 
N1 Cu1 O1 C1 34.25(10) . . . . ? 
N1 Cu1 O1 C1 -145.75(10) 2_656 . . . ? 
Cu1 O1 C1 C2 -25.23(17) . . . . ? 
Cu1 O1 C1 C6 156.19(9) . . . . ? 
O1 C1 C2 C3 -179.60(11) . . . . ? 
C6 C1 C2 C3 -1.00(17) . . . . ? 
O1 C1 C2 C7 -3.64(18) . . . . ? 
C6 C1 C2 C7 174.96(11) . . . . ? 
C1 C2 C3 C4 0.06(19) . . . . ? 
C7 C2 C3 C4 -176.07(12) . . . . ? 
C2 C3 C4 C5 0.8(2) . . . . ? 
C3 C4 C5 C6 -0.7(2) . . . . ? 
C4 C5 C6 C1 -0.3(2) . . . . ? 
O1 C1 C6 C5 179.79(12) . . . . ? 
C2 C1 C6 C5 1.12(19) . . . . ? 
C11 N1 C7 C2 -173.96(10) . . . . ? 
Cu1 N1 C7 C2 8.86(16) . . . . ? 
C3 C2 C7 N1 -172.55(11) . . . . ? 
C1 C2 C7 N1 11.39(19) . . . . ? 
C7 N1 C11 C16 -7.89(15) . . . . ? 
Cu1 N1 C11 C16 169.38(8) . . . . ? 
C7 N1 C11 C12 116.64(11) . . . . ? 
Cu1 N1 C11 C12 -66.09(10) . . . . ? 
N1 C11 C12 C13 171.81(9) . . . . ? 
C16 C11 C12 C13 -59.61(13) . . . . ? 
C11 C12 C13 C14 56.44(14) . . . . ? 
C12 C13 C14 C15 -54.34(14) . . . . ? 
C13 C14 C15 C16 55.61(15) . . . . ? 
N1 C11 C16 C15 -176.38(10) . . . . ? 
C12 C11 C16 C15 59.83(12) . . . . ? 
C14 C15 C16 C11 -58.06(13) . . . . ? 
  
_refine_diff_density_max    0.400 
_refine_diff_density_min   -0.448 
_refine_diff_density_rms    0.056 
  
_shelx_res_file 
; 
TITL ba36 in P-1 
    ba36.res 
    created by SHELXL-2016/6 at 10:44:43 on 01-Nov-2018 
CELL .71073    6.4641   7.7224  11.9925  97.647 101.861 105.261 
ZERR 1         0.0004   0.0005   0.0007   0.005   0.005   0.005 
LATT 1 
SFAC C  H  Cu N O 
UNIT 26 32 1  2 2 
REM dark red block 
SIZE .28 .26 .14 
TEMP-100 
OMIT -2 1 5 
OMIT 0 3 0 
ACTA50 
CONF 
BOND$H 
L.S.8 
FMAP 2 
PLAN 10 
WGHT    0.036200    0.263300 
FVAR       1.89105 
CU1   3    0.500000    0.000000    0.500000    10.50000    0.01390    0.01745 = 
         0.01309    0.00152    0.00287    0.00766 
O1    5    0.628613    0.108241    0.659364    11.00000    0.01985    0.03265 = 
         0.01608   -0.00307    0.00115    0.01482 
N1    4    0.286449    0.150030    0.491958    11.00000    0.01448    0.01742 = 
         0.01520    0.00390    0.00330    0.00667 
C1    1    0.523160    0.158183    0.734054    11.00000    0.01823    0.01684 = 
         0.01552    0.00017    0.00255    0.00644 
C2    1    0.324252    0.204771    0.701426    11.00000    0.01800    0.01695 = 
         0.01544    0.00291    0.00459    0.00659 
C3    1    0.220518    0.258473    0.786881    11.00000    0.02163    0.02473 = 
         0.01923    0.00317    0.00776    0.01013 
AFIX  43 
H3    2    0.087226    0.289211    0.763784    11.00000   -1.20000 
AFIX   0 
C4    1    0.308012    0.267379    0.903042    11.00000    0.02992    0.03337 = 
         0.01828    0.00319    0.01007    0.01176 
AFIX  43 
H4    2    0.235524    0.302308    0.959692    11.00000   -1.20000 
AFIX   0 
C5    1    0.506810    0.223731    0.936121    11.00000    0.03110    0.03318 = 
         0.01556    0.00352    0.00354    0.01111 
AFIX  43 
H5    2    0.569738    0.230612    1.016079    11.00000   -1.20000 
AFIX   0 
C6    1    0.611914    0.171096    0.854371    11.00000    0.02404    0.02697 = 
         0.01729    0.00178    0.00050    0.01085 
AFIX  43 
H6    2    0.746454    0.142915    0.879114    11.00000   -1.20000 
AFIX   0 
C7    1    0.228915    0.210705    0.582703    11.00000    0.01620    0.01816 = 
         0.01734    0.00402    0.00495    0.00781 
AFIX  43 
H7    2    0.112088    0.264683    0.570066    11.00000   -1.20000 
AFIX   0 
C11   1    0.185799    0.183725    0.377111    11.00000    0.01424    0.01906 = 
         0.01504    0.00471    0.00383    0.00695 
AFIX  13 
H11   2    0.126641    0.062772    0.321933    11.00000   -1.20000 
AFIX   0 
C12   1    0.369672    0.303610    0.333735    11.00000    0.01516    0.02642 = 
         0.01977    0.00828    0.00567    0.00669 
AFIX  23 
H12A  2    0.427589    0.427010    0.384201    11.00000   -1.20000 
H12B  2    0.493098    0.249291    0.338095    11.00000   -1.20000 
AFIX   0 
C13   1    0.281729    0.319911    0.208253    11.00000    0.02153    0.02752 = 
         0.01951    0.00920    0.00802    0.01005 
AFIX  23 
H13A  2    0.400704    0.402576    0.182950    11.00000   -1.20000 
H13B  2    0.236701    0.197982    0.156725    11.00000   -1.20000 
AFIX   0 
C14   1    0.084027    0.394603    0.197612    11.00000    0.02236    0.02784 = 
         0.02472    0.01375    0.00752    0.01117 
AFIX  23 
H14A  2    0.022288    0.394243    0.114856    11.00000   -1.20000 
H14B  2    0.133805    0.522831    0.240863    11.00000   -1.20000 
AFIX   0 
C15   1   -0.096235    0.280562    0.245293    11.00000    0.01666    0.03064 = 
         0.02359    0.01215    0.00436    0.00994 
AFIX  23 
H15A  2   -0.157909    0.155905    0.196509    11.00000   -1.20000 
H15B  2   -0.217828    0.336929    0.241562    11.00000   -1.20000 
AFIX   0 
C16   1   -0.004492    0.267619    0.371458    11.00000    0.01683    0.02481 = 
         0.02086    0.00868    0.00684    0.01087 
AFIX  23 
H16A  2    0.049283    0.391204    0.421615    11.00000   -1.20000 
H16B  2   -0.123098    0.190565    0.399938    11.00000   -1.20000 
AFIX   0 
HKLF 4 
  
  
  
  
REM  ba36 in P-1 
REM R1 =  0.0251 for    3052 Fo > 4sig(Fo)  and  0.0252 for all    3073 data 
REM    142 parameters refined using      0 restraints 
  
END 
  
WGHT      0.0363      0.2633 
  
REM Highest difference peak  0.400,  deepest hole -0.448,  1-sigma level  0.056 
Q1    1   0.0992  0.2251  0.3759  11.00000  0.05    0.40 
Q2    1   0.2802  0.2435  0.3598  11.00000  0.05    0.40 
Q3    1   0.2817  0.2013  0.6425  11.00000  0.05    0.39 
Q4    1   0.5641  0.1671  0.7927  11.00000  0.05    0.37 
Q5    1   0.2733  0.2283  0.7448  11.00000  0.05    0.34 
Q6    1  -0.0065  0.3331  0.2245  11.00000  0.05    0.33 
Q7    1   0.2706  0.2668  0.8477  11.00000  0.05    0.33 
Q8    1   0.4257  0.1777  0.7161  11.00000  0.05    0.32 
Q9    1  -0.0542  0.2740  0.3099  11.00000  0.05    0.31 
Q10   1   0.5656  0.1971  0.8945  11.00000  0.05    0.29 
; 
_shelx_res_checksum   56105 
  
_shelx_hkl_file 
; 
  -5   3   6   12.01    4.36   0 
  -5   9   6   80.89    4.32   0 
  -2   4   0  166.91    5.25   0 
   2  -6   7   26.87    4.82   0 
   3  -7   9  367.73    6.34   0 
   3  -6   6   16.43    3.80   0 
   5  -7   8  763.26    7.33   0 
   7  -6   6  163.33    4.85   0 
   7  -5   4   77.29    4.21   0 
   7  -2   0   23.19    3.58   0 
  -6   3   9  374.87    5.79   0 
  -5  -2  15   16.97    5.92   0 
  -5   1   8 1011.30    8.67   0 
  -5   8   5  367.09    5.51   0 
  -4  -3  13   37.08    7.28   0 
  -4  -2  10  162.13    7.07   0 
  -3   5   1 1475.04    9.40   0 
   1  -7  13  253.31    6.85   0 
   1  -5   6  460.84    7.46   0 
   1  -1   0   59.06    5.35   0 
   2  -4   3  434.88    6.68   0 
   3  -5   4   84.12    4.03   0 
   6  -6   6   59.52    3.78   0 
   8  -2   1  270.24    5.59   0 
  -6   6   7  121.18    4.30   0 
  -6   7   7  298.42    5.25   0 
  -6   8   7  377.82    5.80   0 
  -5   4   5 1432.75    8.69   0 
   2  -7  11  339.86    6.87   0 
   2  -5   5  291.96    5.79   0 
   3  -7  10  150.72    5.79   0 
   3  -3   1 3471.01   14.90   0 
   4  -7   9  434.63    6.21   0 
   4  -6   6  251.65    5.22   0 
   5  -7   9   77.02    3.96   0 
   5  -6   6  682.35    6.59   0 
   5   0  -2   65.53    4.46   0 
   5   5  -3   70.21    7.00   0 
   6  -5   4 1425.52    8.71   0 
   6  -3   1  250.67    4.99   0 
   8  -4   4  186.58    4.97   0 
  -6   5   7  845.34    7.05   0 
  -5  -1  11  832.69    9.47   0 
  -5   0   9  401.27    6.91   0 
  -5   7   4 1191.63    8.09   0 
  -4   1   5  740.50    7.66   0 
  -4   2   4 3795.87   15.10   0 
  -4   6   2   53.30    4.81   0 
  -4   7   2  158.89    5.36   0 
  -3   1   3 3156.23   16.18   0 
   0  -6  11  228.97    7.70   0 
   0   8  -2   49.49    5.12   0 
   1  -6   9   26.65    4.58   0 
   3  -2   0 9999.99   25.32   0 
   3  -1  -1 1796.33   12.01   0 
   4  -7  10  472.30    7.08   0 
   4  -5   4  414.42    5.79   0 
   4  -3   1 1392.02    9.45   0 
   5  -7  10  129.18    5.39   0 
   5  -5   4  935.75    7.50   0 
   5  -3   1   94.51    4.96   0 
   5   3  -3  162.89    6.46   0 
   6  -6   7  755.03    7.35   0 
   6  -2   0   63.67    4.10   0 
   7  -3   2  724.49    7.21   0 
   8   1   0  145.79    5.70   0 
  -7   3  12  559.84    6.67   0 
  -7   4  11  191.01    5.11   0 
  -7   5  10  454.94    6.21   0 
  -6   0  13    7.38    4.75   0 
  -6   3   8  469.67    6.24   0 
  -6   6   6  427.16    6.27   0 
  -5  -2  14  275.37    7.80   0 
  -5   2   6  818.77    7.72   0 
  -5   8   4   84.76    4.12   0 
  -4   0   6  362.40    6.76   0 
  -4   3   3 3434.19   14.04   0 
  -4  10   3    7.03    4.03   0 
  -3   0   4 3061.87   17.27   0 
   2  -6   8  949.52    9.01   0 
   3  -7  11   10.95    4.67   0 
   3  -6   7   77.42    4.27   0 
   5  -1  -1  737.74    7.03   0 
   6  -4   3  644.95    6.40   0 
   7  -2   1  746.90    6.63   0 
   7  -1   0  169.43    4.63   0 
  -7   4  10  210.07    5.68   0 
  -7   6   9  332.71    5.23   0 
  -6   8   6   76.73    4.16   0 
  -5   3   5  566.20    6.23   0 
  -5   9   4    9.50    3.95   0 
  -4   5   2 3410.74   13.26   0 
  -3  -3   9  252.27   10.11   0 
  -3   2   2 3395.90   15.37   0 
  -2   6  -1  104.20    5.01   0 
  -1  -5  10  664.33   12.80   0 
   0  -5   8  937.58   11.21   0 
   2  -3   2 1049.12    9.85   0 
   3  -5   5  233.00    5.46   0 
   3  -4   3  989.02    8.06   0 
   4  -7  11  155.72    5.27   0 
   5  -6   7  819.15    7.20   0 
   6  -6   8  102.84    4.54   0 
   6  -5   5  537.44    6.02   0 
   7  -4   4  325.16    5.15   0 
   8  -3   4   12.27    3.72   0 
  -7   3  11  383.63    5.84   0 
  -7   5   9  781.72    7.07   0 
  -6   1  10  202.27    5.09   0 
  -3   6   0  462.16    6.38   0 
  -2   8  -1  339.14    6.57   0 
  -2  10   0   39.22    5.08   0 
  -1   7  -2   45.03    5.01   0 
   2   1  -2   21.89    4.68   0 
   3  -7  12   13.78    4.59   0 
   4  -5   5 2055.84   10.84   0 
   4  -4   3   70.40    3.86   0 
   4   6  -3  717.08   15.31   0 
   5  -5   5  883.58    7.18   0 
   6  -3   2 2453.20   10.67   0 
   6   0  -1  361.45    5.76   0 
   7  -5   7  211.07    4.95   0 
   7  -3   3  696.82    6.49   0 
   8  -1   2   75.10    4.30   0 
  -7   2  12  201.46    5.88   0 
  -7   6   8  825.11    7.11   0 
  -6   2   8  427.34    6.62   0 
  -6   7   5  260.42    4.82   0 
  -6   8   5   16.87    3.78   0 
  -5  -2  13   77.42    6.33   0 
  -5  -1  10 1953.91   13.57   0 
  -5   6   3  311.00    4.97   0 
  -5   7   3 1095.54    7.74   0 
  -5   8   3  141.03    4.36   0 
  -4  -3  12    6.46    6.64   0 
  -4   4   2 1353.45    8.72   0 
  -3   3   1 2709.86   12.73   0 
  -1   5  -2 5101.91   20.40   0 
   0  -6  12  705.58   10.00   0 
   0   9  -2  240.29    6.61   0 
   1  -6  10  327.31    6.83   0 
   2  -5   6  687.97    8.02   0 
   3  -6   8 1599.58    9.98   0 
   5  -6   8  343.96    5.57   0 
   6  -5   6  358.87    5.15   0 
   6  -2   1  106.10    4.35   0 
   6  -1   0  858.45    7.14   0 
   7  -4   5  176.90    4.60   0 
   7  -2   2  922.51    7.36   0 
   7  -1   1  627.23    6.93   0 
   7   0   0  790.35    7.41   0 
  -7   5   8  360.42    6.18   0 
  -6   4   6 1037.84    7.70   0 
  -5   0   8  112.55    4.41   0 
  -5   9   3  121.97    4.42   0 
  -4   7   1  706.35    6.43   0 
  -4   8   1   35.84    4.46   0 
  -3  -1   5 2182.82   15.86   0 
  -3   5   0 2731.35   12.29   0 
  -3   9   0  303.48    6.02   0 
  -1   1   0   62.19    5.91   0 
  -1  10  -1   20.42    4.82   0 
   1  -5   7 1594.40   11.72   0 
   2  -6   9  498.41    6.74   0 
   2  -4   4 1376.77   10.45   0 
   5  -3   2  268.64    4.97   0 
   8   0   2  102.89    5.04   0 
  -7   2  11  200.32    5.71   0 
  -6  -1  14  438.93    8.27   0 
  -6   0  11  235.14    6.00   0 
  -6   1   9  632.89    7.51   0 
  -6   5   5  442.83    5.53   0 
  -5   2   5  402.67    6.08   0 
  -4  -2   9    7.00    4.93   0 
  -4  -1   7  412.90    7.28   0 
  -4   6   1  852.23    6.99   0 
  -4   9   1   51.44    5.02   0 
  -2   9  -1   60.36    4.21   0 
   1  -3   3  244.99    5.84   0 
   2   8  -3   17.92    8.42   0 
   3  -6   9   93.59    4.93   0 
   3  -3   2 1527.59    9.90   0 
   4  -3   2  311.39    5.02   0 
   4   1  -2  865.84    9.03   0 
   4   4  -3  254.35    8.15   0 
   5  -5   6 1306.02    8.21   0 
   5  -4   4  799.63    6.66   0 
   5   0  -1   73.41    3.99   0 
   6  -3   3 1079.83    8.00   0 
   7  -4   6  263.19    5.08   0 
   7   1   0  461.52    6.14   0 
   8  -1   3  427.33    5.88   0 
  -7   4   8   94.59    5.00   0 
  -6   7   4    6.81    3.63   0 
  -6   8   4   66.26    3.83   0 
  -5   1   6  644.81    7.32   0 
  -5   3   4  108.00    4.15   0 
  -4   1   4 4278.73   16.70   0 
  -4   2   3 1072.05    8.41   0 
  -4   5   1 1009.88    7.56   0 
  -2   0   2 3153.30   20.17   0 
  -2   1   1 3181.48   17.91   0 
   0  -6  13  210.66    6.98   0 
   0  -4   6  254.53    7.20   0 
   0  -3   4  614.34   10.55   0 
   0   6  -3 1267.04   12.35   0 
   1  -6  11  165.11    5.70   0 
   1  -4   5 1577.84   12.00   0 
   1   8  -3  134.80    7.43   0 
   3  -5   6    8.77    3.47   0 
   3  -4   4 2256.78   11.43   0 
   3   1  -2 2267.02   15.09   0 
   4   5  -3  208.44    8.36   0 
   5  -2   1  998.15    7.52   0 
   5  -1   0  276.34    4.81   0 
   7  -2   3  394.59    5.43   0 
   7   0   1  261.38    5.67   0 
  -7   3   9  136.47    4.49   0 
  -7   5   7  187.05    4.70   0 
  -6   2   7   26.11    4.52   0 
  -6   3   6  479.65    5.74   0 
  -6   4   5  826.04    6.87   0 
  -6   6   4  485.70    5.75   0 
  -5  -2  12  241.65    7.15   0 
  -5   4   3  190.63    4.48   0 
  -5   6   2  345.10    5.85   0 
  -5   7   2   17.47    3.69   0 
  -5   8   2  153.85    4.45   0 
  -5   9   2  270.83    5.60   0 
  -4  10   1  164.96    5.35   0 
  -3   4   0 1117.46    8.42   0 
  -3  10   0   45.49    3.93   0 
  -2  10  -1  201.00    5.76   0 
  -1  -1   2 1021.05   24.11   0 
  -1   4  -2 5398.87   22.04   0 
  -1   9  -2  198.12    5.81   0 
   2  -6  10  441.60    6.22   0 
   2  -1   0  750.55    9.43   0 
   2   0  -1 4635.04   23.17   0 
   4  -6  10  297.42    5.82   0 
   4  -2   1 1433.85    9.01   0 
   6  -1   1 1065.50    7.95   0 
   6   0   0  582.18    6.33   0 
   7  -3   5  477.17    5.61   0 
   7  -1   2  336.80    5.14   0 
   7   3   0   37.98    4.78   0 
  -7   1  12   55.52    5.00   0 
  -7   2  10  340.11    5.47   0 
  -6  -1  13  462.67    7.87   0 
  -4   0   5  256.27    6.02   0 
  -3   7  -1  410.94    5.63   0 
  -3   8  -1  142.61    5.37   0 
  -2  -5  14   58.06    7.38   0 
   0  -6  14  233.56    6.84   0 
   2  -5   7 3860.34   15.77   0 
   3  -6  10   48.65    3.74   0 
   3  -2   1 1632.25   10.16   0 
   4  -1   0 2646.92   12.36   0 
   4   0  -1 1888.12   11.24   0 
   5  -4   5  894.76    7.31   0 
   5   6  -2  130.30    7.55   0 
   6  -4   6 1369.30    8.08   0 
   6  -3   4  324.20    5.45   0 
   6   2  -1  370.98    6.04   0 
  -7   4   7  408.37    5.96   0 
  -6   0  10  273.43    6.05   0 
  -6   1   8   77.06    4.88   0 
  -6   5   4  999.77    7.17   0 
  -5  -1   9  547.67    7.74   0 
  -5   0   7  704.46    8.00   0 
  -5   5   2 1650.69    8.87   0 
  -4   4   1 1932.33    9.86   0 
  -4   7   0  440.95    5.52   0 
  -4   8   0  807.43    6.98   0 
  -3   1   2 1457.30   11.05   0 
  -3   6  -1 1190.13    8.24   0 
  -3   9  -1  455.56    6.60   0 
  -2   6  -2  738.14    7.93   0 
  -2   8  -2  142.54    5.44   0 
  -1  -5  11  465.55    9.82   0 
  -1   2  -1 2466.78   17.40   0 
   1  -5   8 2307.13   13.47   0 
   3  -6  11   10.95    4.04   0 
   3  -5   7 2320.08   11.66   0 
   3   0  -1 3583.93   16.80   0 
   4  -6  11  110.84    4.23   0 
   4  -5   7  418.80    5.40   0 
   5  -5   8    8.32    3.41   0 
   6   3  -1  689.96    8.12   0 
   6   5  -1   82.52    5.20   0 
   7  -3   6  376.89    5.42   0 
   7   1   1   32.12    3.86   0 
  -7   3   8  275.67    4.86   0 
  -7   5   6  274.22    4.79   0 
  -7   7   5  277.55    4.99   0 
  -7   8   5  153.92    4.43   0 
  -6   7   3   12.87    3.71   0 
  -4   9   0  298.67    5.16   0 
  -1  10  -2  239.83    6.17   0 
   1  -6  13  212.68    5.72   0 
   2  -4   5 1276.13    9.50   0 
   2  -3   3 1088.92    9.12   0 
   4  -6  12  166.61    4.61   0 
   4  -4   5  120.66    4.59   0 
   4  -3   3  974.35    7.36   0 
   5  -2   2   98.67    3.87   0 
   5   4  -2  105.71    5.90   0 
   5   5  -2   53.95    5.35   0 
   6  -4   7   65.99    3.67   0 
   6  -2   3  751.93    6.47   0 
   6   1   0  621.13    7.26   0 
   6   4  -1  143.77    5.25   0 
   7  -1   3  211.32    4.60   0 
  -7   1  11  129.11    4.55   0 
  -7   2   9  168.85    4.51   0 
  -6  -1  12   60.97    5.53   0 
  -6   2   6    6.85    4.03   0 
  -6   3   5  693.66    6.35   0 
  -6   4   4  123.43    4.98   0 
  -6   6   3  345.02    5.05   0 
  -5   2   4  543.65    6.06   0 
  -5   3   3 5111.96   15.43   0 
  -5   7   1  426.24    5.25   0 
  -5   8   1  349.29    5.16   0 
  -5   9   1   51.95    3.79   0 
  -4  10   0   19.43    4.35   0 
  -3   0   3 3189.37   16.70   0 
  -2  -5  15    0.48    6.96   0 
  -2   9  -2  299.25    6.11   0 
   2  -6  12  653.94    7.12   0 
   3  -6  12   71.75    3.98   0 
   3  -6  13  123.23    4.97   0 
   3  -4   5   72.13    3.51   0 
   3  -3   3  151.22    4.36   0 
   4   2  -2  224.65    5.81   0 
   5  -4   6  398.61    5.02   0 
   5  -1   1  903.80    7.16   0 
   5   0   0 1092.43    8.26   0 
   6  -1   2   16.17    3.19   0 
   7   3   1  365.98    6.69   0 
  -5  -2  11  752.40   10.78   0 
  -5   4   2 1776.37    9.22   0 
  -5   6   1 1115.98    7.43   0 
  -5  10   1   -3.09    4.57   0 
  -4   5   0  806.07    6.80   0 
  -3   3   0  194.71    4.56   0 
  -2  -1   3  276.36    8.13   0 
  -2   5  -2 2714.79   13.17   0 
  -1   7  -3 1051.30    9.78   0 
   1  -6  14  350.43    6.85   0 
   2  -6  14   56.51    4.94   0 
   2  -5   8  241.02    4.97   0 
   3  -5   8  527.75    6.02   0 
   3   4  -3 1300.40   15.73   0 
   5  -3   4  373.49    5.11   0 
   7  -2   6   17.18    4.23   0 
   7  -1   4  274.33    4.98   0 
   7   0   3   65.31    4.61   0 
   7   1   2   36.12    3.68   0 
  -8   4   9  466.96    5.92   0 
  -8   5   8  268.54    5.24   0 
  -7   1  10  120.24    5.19   0 
  -7   3   7  527.90    5.84   0 
  -7   7   4  112.96    4.14   0 
  -7   8   4  390.20    5.43   0 
  -6   0   9  409.89    6.50   0 
  -6   5   3  773.84    6.34   0 
  -6   7   2  346.94    5.49   0 
  -6   9   2   38.93    3.60   0 
  -4  -1   6   11.11    4.14   0 
  -4   1   3 3065.64   14.15   0 
  -4   2   2 1616.07    9.68   0 
  -1   6  -3 2372.96   13.65   0 
   0  -5  10  764.80    9.27   0 
   4  -5   9   20.19    3.40   0 
   4  -4   6 1075.57    7.90   0 
   5  -4   7  144.46    3.95   0 
   5   2  -1 2181.20   12.13   0 
   6   2   0  275.06    5.09   0 
   7   2   2  159.95    5.20   0 
  -8   3  10  349.57    5.56   0 
  -7   2   8  564.58    5.99   0 
  -5   5   1 1473.84    8.39   0 
  -4  -2   8  143.03    6.02   0 
  -4   3   1  619.99    6.32   0 
  -4   7  -1  592.49    6.49   0 
  -4   8  -1 1159.85    8.03   0 
  -3  -2   6  857.51   12.53   0 
  -3   8  -2  809.44    7.78   0 
  -1  -5  12  263.71    8.00   0 
  -1  -4   8   79.62    5.93   0 
   1  -5   9  881.30    8.16   0 
   4   1  -1 3287.39   14.79   0 
   5  -3   5  163.58    4.72   0 
   6  -1   3    7.17    3.94   0 
   6   3   0  278.15    6.25   0 
   7  -2   7  114.59    4.03   0 
   7  -1   5   74.96    3.82   0 
   7   1   3   26.77    4.05   0 
  -8   4   8   84.01    4.15   0 
  -8   5   7   23.76    3.50   0 
  -7   0  12  312.71    6.50   0 
  -7   6   4   39.75    3.58   0 
  -6  -1  11   75.17    4.65   0 
  -6   3   4   23.15    4.28   0 
  -6   6   2  468.57    5.40   0 
  -5  -1   8  174.52    5.38   0 
  -5   8   0  507.18    5.59   0 
  -5   9   0   98.66    4.08   0 
  -4   9  -1  287.65    5.14   0 
  -3   4  -1 2124.25   10.88   0 
  -3   7  -2  114.13    4.22   0 
  -3   9  -2  428.11    6.83   0 
  -1   3  -2 1886.74   13.58   0 
  -1   5  -3 2097.86   13.14   0 
  -1   9  -3   34.23    4.42   0 
   0   4  -3 1441.39   14.31   0 
   2  -5   9   60.96    3.74   0 
   2  -2   2   63.51    4.68   0 
   3  -4   6  355.60    5.10   0 
   3  -2   2   40.96    3.28   0 
   3   2  -2  146.50    5.75   0 
   4  -5  11   12.43    4.25   0 
   4  -1   1  351.97    5.27   0 
   4   0   0 1442.88    9.73   0 
   4   3  -2  337.52    7.21   0 
   6  -2   5  100.24    4.43   0 
   6   4   0  308.11    6.16   0 
   6   5   0   57.63    4.75   0 
   7   0   4   42.45    3.55   0 
  -8   3   9  127.81    4.21   0 
  -8   6   6  454.45    5.52   0 
  -7   3   6  297.01    4.83   0 
  -7   4   5  584.32    5.85   0 
  -7   8   3   86.62    3.92   0 
  -6   4   3  536.30    5.89   0 
  -5   3   2  798.83    7.17   0 
  -5   7   0 1046.02    7.27   0 
  -5  10   0   42.72    3.91   0 
  -4   0   4  302.08    6.05   0 
  -4   4   0 2005.63   10.05   0 
  -4   6  -1  486.02    5.47   0 
  -3   6  -2  411.80    5.45   0 
  -2   4  -2 5886.59   19.23   0 
   3   5  -3  373.26   10.37   0 
   4   7  -2  587.43   11.68   0 
   5  -1   2 1780.91    9.17   0 
   5   0   1  303.10    5.28   0 
   5   1   0  461.95    6.13   0 
   5   3  -1   70.99    4.71   0 
   7   0   5    3.69    4.38   0 
   7   2   3   99.18    4.18   0 
  -7   1   9  121.10    4.35   0 
  -7   2   7  287.44    5.47   0 
  -7   5   4   12.77    3.45   0 
  -7   7   3    3.67    3.46   0 
  -6   0   8  357.05    6.07   0 
  -6   5   2 1176.95    7.46   0 
  -6   7   1  862.98    7.20   0 
  -6   9   1   17.08    3.65   0 
  -5   2   3 2628.85   11.30   0 
  -3  -1   4  535.90    8.32   0 
  -3  10  -2  244.51    5.13   0 
  -2   7  -3  485.92    6.19   0 
  -2   8  -3  199.90    4.77   0 
   0  -5  11  875.63    8.98   0 
   0  10  -3   66.37    5.92   0 
   1  -5  10   28.51    4.28   0 
   2  -5  10  376.69    6.12   0 
   3   6  -3  459.29   12.65   0 
   5  -4  10    6.40    3.83   0 
   5   6  -1  459.06    8.31   0 
   7   1   4   -0.13    3.54   0 
  -8   2  10  192.53    5.30   0 
  -8   4   7  152.49    4.27   0 
  -8   5   6   42.67    3.66   0 
  -7   0  11  180.36    5.46   0 
  -6   1   6   24.46    3.44   0 
  -5  -2  10   87.24    6.31   0 
  -5   1   4 3789.09   14.24   0 
  -5   4   1  534.06    5.78   0 
  -4   5  -1 1017.80    7.70   0 
  -2  -4  10  186.31    8.91   0 
  -2   6  -3 1920.85   11.31   0 
  -2   9  -3   40.93    3.50   0 
  -1  10  -3   28.42    4.41   0 
   3  -1   1 1252.43    8.91   0 
   4  -2   3 1142.49    7.61   0 
   5   4  -1   17.15    4.31   0 
   5   5  -1  372.47    7.08   0 
   6   0   3   47.38    3.32   0 
   6   1   2  746.20    6.70   0 
  -8   3   8   25.30    3.43   0 
  -8   6   5  495.50    5.56   0 
  -7   8   2   15.65    3.36   0 
  -6  -1  10  755.48    8.51   0 
  -5   5   0  784.79    7.05   0 
  -4   8  -2  919.81    7.64   0 
  -3   2   0 9328.42   22.99   0 
  -3   5  -2 2040.98   10.27   0 
   1  -5  11  318.84    5.79   0 
   1  -4   7  332.69    5.92   0 
   3  -5  13   67.77    3.72   0 
   3   0   0  248.52    5.82   0 
   3   1  -1  966.23    9.57   0 
   4   4  -2   67.71    4.55   0 
   5   2   0  444.30    6.25   0 
   6   4   1   97.96    4.87   0 
  -7   1   8   63.77    4.63   0 
  -7   3   5 1138.50    7.48   0 
  -7   4   4  480.71    5.46   0 
  -7   5   3 1160.95    7.54   0 
  -7   7   2  197.72    4.32   0 
  -6   3   3  991.94    7.13   0 
  -6   4   2 1239.59    7.81   0 
  -6   9   0  128.85    4.91   0 
  -5   7  -1 1361.70    8.28   0 
  -5   8  -1  462.67    5.37   0 
  -5   9  -1  105.47    4.05   0 
  -5  10  -1    6.80    4.08   0 
  -4   2   1 1035.61    7.75   0 
  -4   7  -2 1410.42    8.35   0 
  -4   9  -2  353.97    5.46   0 
  -3   1   1 1807.21   11.20   0 
  -1  -5  15   19.51    4.75   0 
   0   7  -4 1140.52   11.89   0 
   1  -1   1 7233.73   30.63   0 
   2  -5  12  173.41    5.00   0 
   2  -1   1  187.91    5.03   0 
   2   2  -2 2688.63   21.46   0 
   4   2  -1   15.31    4.02   0 
   4   5  -2  165.50    6.64   0 
   4   6  -2  648.53   10.26   0 
   6   0   4   42.44    4.24   0 
   6   2   2  175.55    4.86   0 
  -8   4   6   43.55    3.65   0 
  -8   5   5  222.89    4.32   0 
  -7   0  10   93.04    4.81   0 
  -7   2   6  279.69    5.28   0 
  -6   2   4 1496.50    8.60   0 
  -6   5   1  726.80    6.57   0 
  -5  -1   7  226.37    5.58   0 
  -5   0   5 3583.56   14.95   0 
  -4   1   2 1667.45   10.35   0 
  -4   3   0 1116.23    7.70   0 
  -4  10  -2  171.79    4.55   0 
  -3   3  -1 3274.78   13.38   0 
  -3   7  -3  791.90    7.38   0 
  -3   8  -3  631.79    6.56   0 
  -2   1   0  747.00    8.58   0 
  -2   2  -1 9539.92   25.99   0 
  -2   5  -3 1708.54   10.51   0 
  -1   4  -3 1497.21   11.47   0 
   0  -3   5  499.06    8.10   0 
   0   8  -4  510.86    8.85   0 
   1   7  -4  321.68   10.85   0 
   3  -4   8   81.82    3.57   0 
   3  -3   5 5894.66   16.29   0 
   3  -2   3 1638.81    9.31   0 
   4  -4  10   52.39    3.44   0 
   5   0   2 1261.25    7.96   0 
   6  -1   6   48.88    3.58   0 
  -8   3   7  356.49    5.03   0 
  -8   6   4   46.36    3.59   0 
  -7   6   2  832.14    6.49   0 
  -6  -2  13  598.14   10.22   0 
  -6   0   7  368.12    5.65   0 
  -6   7   0  296.68    4.68   0 
  -5   3   1  610.46    5.85   0 
  -5   6  -1  982.27    6.88   0 
  -4  -1   5  893.02    9.23   0 
  -4   4  -1  350.70    4.87   0 
  -4   6  -2  110.30    3.93   0 
  -3  10  -3  345.68    6.27   0 
  -1   7  -4  693.62    8.07   0 
  -1   8  -4  861.16    8.88   0 
   0   6  -4  868.74   10.48   0 
   1  -5  13   42.94    4.47   0 
   4  -4  11   31.93    3.31   0 
   4  -4  12  156.90    4.11   0 
   4   0   1  464.73    5.59   0 
   4   1   0  198.59    4.43   0 
   5   3   0  743.61    7.76   0 
   6   0   5   81.65    4.15   0 
   6   4   2  108.87    4.94   0 
  -8   7   3   75.41    3.82   0 
  -7   8   1  219.27    4.52   0 
  -6  -1   9  121.16    5.46   0 
  -6   1   5    7.95    3.21   0 
  -6   6   0  806.39    6.72   0 
  -5   4   0  679.50    6.10   0 
  -3   6  -3  119.84    4.54   0 
  -2   3  -2 1038.24    8.64   0 
  -1   9  -4   39.29    4.91   0 
   0   9  -4  159.32    6.85   0 
   1  -5  15  477.14    6.39   0 
   1   6  -4  880.43   15.63   0 
   2  -4   8  739.52    6.71   0 
   5   6   0  159.88    5.99   0 
   6  -1   8  184.76    4.22   0 
   6   1   4  546.05    6.17   0 
  -8   1  10   14.47    4.43   0 
  -8   2   8  247.22    4.85   0 
  -8   4   5  103.21    3.85   0 
  -8   5   4  225.53    4.34   0 
  -7   0   9  212.50    5.19   0 
  -7   1   7  159.04    4.45   0 
  -7   3   4 1755.12    8.78   0 
  -7   4   3  729.68    6.08   0 
  -7   5   2 1003.40    6.84   0 
  -6   9  -1   14.14    4.24   0 
  -5   8  -2  913.30    7.23   0 
  -5   9  -2  243.78    4.62   0 
  -4  -3  10  703.62   16.40   0 
  -4  -2   7   99.90    5.49   0 
  -2   0   1 4204.08   21.09   0 
  -2   8  -4  297.26    5.93   0 
  -1  -4   9  265.27    6.91   0 
  -1   6  -4  801.58    8.33   0 
   1  -4   8  905.45    8.40   0 
   1  -3   5   28.31    3.53   0 
   1   8  -4  386.55   11.08   0 
   2   1  -1  704.38    9.68   0 
   2   4  -3  194.27   10.14   0 
   3  -3   6 6364.50   16.41   0 
   3   3  -2  263.56    6.49   0 
   5   2   1  724.08    7.17   0 
   5   4   0  161.41    5.07   0 
   6  -1   9   69.72    3.65   0 
   6   3   3  116.44    4.68   0 
  -8   3   6  641.52    6.10   0 
  -8   6   3   17.30    3.39   0 
  -7  -1  12   72.78    5.29   0 
  -7   2   5  191.75    4.39   0 
  -7   6   1  409.43    5.62   0 
  -6   3   2  662.01    5.99   0 
  -6   8  -1  123.17    4.15   0 
  -5  -2   9   43.80    5.07   0 
  -5   7  -2  486.40    5.76   0 
  -5  10  -2    5.93    3.54   0 
  -4   0   3 2952.32   13.78   0 
  -4   5  -2  219.07    4.24   0 
  -4   8  -3   24.80    3.31   0 
  -4   9  -3  373.23    5.26   0 
  -2   7  -4  577.15    6.97   0 
  -2   9  -4  221.47    5.52   0 
   3  -1   2  374.52    5.28   0 
   4  -2   5 5083.73   14.31   0 
   6   4   3    4.38    4.23   0 
  -8   7   2   50.50    3.61   0 
  -7   8   0  181.80    4.30   0 
  -6   5   0  889.97    6.32   0 
  -4   7  -3  815.96    6.54   0 
  -3   5  -3  775.05    7.07   0 
  -2   4  -3  456.21    6.47   0 
  -1  -3   6 1638.06   17.25   0 
  -1  10  -4    3.94    4.65   0 
   3  -4  13   64.72    3.61   0 
   3  -4  14   47.68    3.52   0 
   4  -3   9  183.29    3.89   0 
  -8   1   9  165.24    5.20   0 
  -8   2   7  324.68    5.08   0 
  -8   4   4  121.05    3.80   0 
  -7   7   0   49.45    4.14   0 
  -6   0   6  187.17    4.45   0 
  -5   6  -2  218.15    4.84   0 
  -3   8  -4  631.37    7.05   0 
  -3   9  -4  276.96    5.75   0 
  -2   6  -4  239.13    5.47   0 
  -2  10  -4  525.05    7.22   0 
   0  -4   9  476.53    6.82   0 
   0   5  -4 1168.88   12.11   0 
   3  -3   7    4.92    2.87   0 
   3   0   1   99.41    4.63   0 
   4  -3  12   11.06    3.08   0 
   4  -2   6 1418.64    7.87   0 
   4   0   2 1641.26    8.90   0 
   4   2   0  104.45    4.83   0 
   4   7  -1  184.90    6.28   0 
   5   3   1  434.55    5.69   0 
  -8   3   5  296.40    4.65   0 
  -8   6   2  297.72    4.67   0 
  -7  -1  11  234.18    6.23   0 
  -7   0   8   14.97    4.24   0 
  -7   1   6  291.28    4.78   0 
  -7   3   3  545.40    5.55   0 
  -6  -1   8  270.01    5.90   0 
  -6   1   4 1455.17    8.81   0 
  -6   6  -1  719.90    5.92   0 
  -5   0   4 4104.17   15.32   0 
  -5   2   1  758.13    6.60   0 
  -4   2   0   73.08    3.59   0 
  -4   3  -1 1345.81    8.05   0 
  -4   6  -3 1430.20    8.07   0 
  -3  -4  14  122.08    7.14   0 
  -3   7  -4 1191.37    8.59   0 
  -3  10  -4   84.64    4.72   0 
  -2  -4  11  637.59   10.79   0 
  -1   5  -4 1511.00   10.90   0 
   0  10  -4    5.14    6.25   0 
   3   2  -1    5.29    3.57   0 
   4   4  -1  414.75    6.51   0 
   5  -1   7   71.06    3.53   0 
   5   4   1  193.02    4.97   0 
   5   6   1  116.27    4.91   0 
   6   2   6  160.78    4.25   0 
   6   3   5  359.51    5.22   0 
  -7   2   4  461.77    6.00   0 
  -7   6   0   90.74    4.20   0 
  -6   9  -2   51.95    3.83   0 
  -5   4  -1  191.90    4.25   0 
  -5   8  -3  143.75    4.60   0 
  -5  10  -3  190.99    5.18   0 
  -3   2  -1 1565.53    9.38   0 
  -3   3  -2 1505.59    9.05   0 
  -1   1  -1 7731.74   30.88   0 
   0   3  -3  812.59   11.65   0 
   1  -4  10  809.54    7.51   0 
   2  -4  14  327.60    5.13   0 
   3   8  -2  115.97    7.66   0 
   4   5  -1 1105.97   10.12   0 
   4   6  -1  597.68    8.40   0 
   5   5   1   66.36    3.54   0 
  -8   1   8  591.52    6.90   0 
  -8   7   1  341.39    5.05   0 
  -7   8  -1   43.87    3.19   0 
  -6  -2  11  503.05    9.36   0 
  -6   3   1  209.10    4.24   0 
  -6   4   0  620.03    5.59   0 
  -6   7  -2  586.13    6.09   0 
  -4   9  -4  158.87    4.78   0 
  -3  -1   3  259.14    5.97   0 
   3  -3   9  385.78    4.85   0 
   3   4  -2 2487.06   16.05   0 
   5  -1   9  492.24    5.10   0 
   5  -1  11   57.61    3.45   0 
   5   3   2  242.58    5.19   0 
  -8   4   3 1372.49    7.90   0 
  -8   5   2  379.91    5.01   0 
  -6   5  -1  245.07    4.19   0 
  -5   7  -3   49.05    3.33   0 
  -4  -1   4 1070.77    9.41   0 
  -4   5  -3    8.48    2.98   0 
  -4  10  -4  140.56    4.56   0 
  -3   4  -3  978.91    7.20   0 
  -3   6  -4   52.38    3.52   0 
  -2   5  -4  864.24    7.58   0 
   0  -3   6  360.97    6.62   0 
   3  -3  14   48.92    3.56   0 
   4  -1   5 4682.33   13.43   0 
   4   3   0  138.31    4.93   0 
   5   2   3  386.38    5.20   0 
   5   4   2  128.73    5.12   0 
  -8   3   4  325.82    4.95   0 
  -8   6   1    6.58    3.17   0 
  -7   0   7   15.39    4.12   0 
  -7   1   5   56.39    3.61   0 
  -7   3   2   55.48    3.24   0 
  -7   4   1  560.34    5.42   0 
  -7   5   0  573.30    5.58   0 
  -6   0   5 3232.83   13.20   0 
  -5  -2   8  458.84    8.12   0 
  -4   7  -4  321.52    4.83   0 
  -2   8  -5   71.33    4.37   0 
  -1  -4  11  190.98    5.87   0 
  -1   8  -5  158.92    5.18   0 
   4   2   1 1310.20    8.91   0 
   5   5   2   57.44    3.71   0 
  -8   1   7  255.22    5.39   0 
  -8   7   0  472.13    5.40   0 
  -7   2   3  621.55    6.53   0 
  -6  -1   7  717.54    7.74   0 
  -6   1   3  646.05    6.05   0 
  -6   6  -2  283.52    4.42   0 
  -6   9  -3  376.02    5.10   0 
  -5   6  -3  289.20    4.63   0 
  -4   0   2 3654.16   14.76   0 
  -2  -4  13   34.34    5.15   0 
  -2   2  -2   64.60    3.85   0 
  -2   7  -5  117.86    4.65   0 
  -2   9  -5 1132.94    9.26   0 
  -1   7  -5  834.91    8.52   0 
   0  -4  15  265.71    5.53   0 
   1   5  -4  716.97   18.09   0 
   4   7   0   70.26    5.06   0 
   5   0  10  158.81    3.88   0 
   5   2   4   69.70    3.69   0 
   5   3   3  277.64    4.71   0 
  -8   4   2  195.13    4.97   0 
  -8   5   1   91.45    4.25   0 
  -7   6  -1   65.96    3.50   0 
  -7   8  -2   41.35    3.31   0 
  -6   8  -3   -1.74    3.08   0 
  -5  -1   5  462.64    6.62   0 
  -5   2   0  406.87    5.44   0 
  -5   3  -1   90.90    3.58   0 
  -5   4  -2  568.58    5.52   0 
  -5   8  -4   10.36    4.02   0 
  -5   9  -4   51.92    3.45   0 
  -4  -2   6  303.88    6.99   0 
  -4   6  -4 1933.43    9.09   0 
  -3   5  -4   86.56    3.46   0 
  -3   8  -5  546.05    6.36   0 
  -3   9  -5  275.36    5.03   0 
  -2  -4  15  102.73    5.26   0 
  -2  -1   2   17.10    3.86   0 
  -2   1  -1  177.32    4.75   0 
  -2   3  -3 1059.05    8.41   0 
  -2  10  -5  385.16    6.62   0 
  -1  -4  12  103.42    4.66   0 
  -1  -4  15  113.51    5.17   0 
   0  -4  13   32.95    4.05   0 
   0  -4  14   58.98    4.25   0 
   1  -2   4  197.73    5.17   0 
   3   5  -2  611.63    9.20   0 
   3   7  -2    4.67    5.50   0 
   4   4   0 1035.05    8.59   0 
   5   2   5    2.25    3.71   0 
   5   5   3    6.38    3.95   0 
  -8   0   9   90.07    4.59   0 
  -8   3   3  260.43    4.43   0 
  -8   6   0    4.98    3.14   0 
  -7   7  -2   64.86    4.18   0 
  -6   3   0    4.34    3.13   0 
  -6   4  -1  149.75    3.81   0 
  -6   7  -3    6.03    3.08   0 
  -4   2  -1 1402.90    8.27   0 
  -4   3  -2  295.44    4.46   0 
  -3   7  -5  704.93    6.90   0 
  -3  10  -5   77.88    3.87   0 
  -1  -4  13  403.44    6.24   0 
  -1  -4  14   36.31    4.17   0 
  -1   4  -4 2129.49   12.84   0 
  -1   6  -5  697.51    8.23   0 
  -1  10  -5  473.62    8.66   0 
   0   7  -5  792.66   10.68   0 
   0   8  -5  287.04    7.91   0 
   1  -1   2   85.06    4.89   0 
   2  -3  14   87.97    3.55   0 
   2   0   1  437.21    6.30   0 
   3   3  -1   13.05    3.85   0 
   4   5   0  894.35    8.50   0 
   4   6   0  191.94    5.26   0 
   5   3   4  210.62    4.20   0 
  -7  -1   9  130.45    4.96   0 
  -7   0   6   31.71    4.07   0 
  -7   1   4  205.58    4.42   0 
  -7   4   0  469.68    5.06   0 
  -6   5  -2    5.95    3.04   0 
  -5   5  -3 1264.03    7.40   0 
  -4   1   0 2532.61   11.50   0 
  -4   4  -3   68.36    3.53   0 
  -4   8  -5  424.18    5.64   0 
  -4   9  -5  209.19    4.61   0 
  -4  10  -5    0.67    4.24   0 
  -2   4  -4 1394.08    9.39   0 
  -2   6  -5  375.22    6.00   0 
   2  -3  13  444.81    5.39   0 
   3  -2   8  251.83    4.21   0 
   3  -2   9  145.04    4.24   0 
   3  -2  13  481.57    5.24   0 
   3  -2  14  446.07    5.44   0 
   3   6  -2    4.00    4.70   0 
   4  -1  11    5.97    3.02   0 
   4   0   5  344.61    4.65   0 
   4   2   2  370.96    5.49   0 
   5   2   6 1458.17    7.93   0 
   5   3   5   12.58    3.24   0 
   5   4   4  175.63    4.12   0 
   5   5   4  437.74    5.88   0 
  -8   1   6  250.72    4.89   0 
  -8   2   4 1251.34    7.73   0 
  -6   0   4  713.72    6.75   0 
  -6   6  -3  548.84    5.31   0 
  -6   9  -4  304.95    5.38   0 
  -4   5  -4  407.78    5.28   0 
  -3   2  -2   44.63    3.11   0 
   0  -3   7 2062.35   12.43   0 
   0   9  -5  180.02    8.09   0 
   3   2   0    9.06    2.93   0 
   4   0   6   67.18    3.32   0 
   5   3   7  370.89    5.61   0 
   5   4   5  746.69    6.46   0 
  -8   0   8   90.32    4.62   0 
  -8   4   1  177.33    3.95   0 
  -8   5   0   32.38    3.36   0 
  -7   2   2  258.54    4.42   0 
  -7   8  -3  210.65    4.23   0 
  -6  -1   6 1749.87   10.90   0 
  -6   1   2  411.83    5.28   0 
  -6   8  -4  445.84    5.20   0 
  -5   6  -4  707.28    5.88   0 
  -4   7  -5  216.58    4.38   0 
  -3   6  -5  833.45    6.82   0 
  -1  -3   7 3745.17   20.65   0 
   0   6  -5 1844.60   14.79   0 
   3   0   3  698.13    6.25   0 
   4   0   7 1474.36    7.55   0 
   4   0  12   35.31    3.17   0 
   4   4   1  194.19    4.99   0 
   4   7   1  147.12    5.01   0 
   5   4   6    9.10    3.11   0 
  -8   3   2  181.17    4.13   0 
  -8   6  -1   32.34    3.20   0 
  -7  -1   8  435.25    7.09   0 
  -6  -2   9  137.47    6.09   0 
  -6   4  -2  458.31    5.54   0 
  -5  -2   7  252.86    6.48   0 
  -5   3  -2  265.31    4.87   0 
  -5   9  -5   75.66    3.67   0 
  -4  -1   3  294.37    5.72   0 
  -3   1  -1 1213.62    8.31   0 
  -3   4  -4 2261.39   10.14   0 
  -2   0   0  225.99    5.92   0 
   2  -2  15   83.86    4.31   0 
   2   1   0  870.43    8.88   0 
   3  -1   6   78.50    3.32   0 
   4   0  11  150.86    3.90   0 
   4   3   2  662.86    6.52   0 
   4   5   1  325.51    5.60   0 
   4   6   1  208.27    5.39   0 
  -8   1   5  404.08    5.98   0 
  -7   0   5  671.04    7.09   0 
  -7   1   3  109.65    4.50   0 
  -7   4  -1  300.31    4.49   0 
  -7   7  -3  210.08    4.13   0 
  -6   2   0   61.45    4.04   0 
  -6   5  -3  600.02    5.47   0 
  -6   7  -4   23.66    3.12   0 
  -5  -1   4   12.89    4.15   0 
  -5   0   2   61.28    4.22   0 
  -5   2  -1  961.81    6.65   0 
  -5   4  -3  724.78    5.96   0 
  -4   0   1 1728.50   10.26   0 
  -4   6  -5  814.06    6.74   0 
  -2   5  -5  281.27    4.94   0 
   0  -3  16   21.37    4.11   0 
   1  -3  12  151.83    4.49   0 
   2   2  -1 1215.33   11.75   0 
   2   8  -3   15.04    6.97   0 
   3  -1   7  968.86    6.87   0 
   3  -1  13  103.42    3.55   0 
   3   4  -1 1424.71   11.08   0 
   3   8  -1  225.62    6.72   0 
   4   7   2   28.72    4.05   0 
  -8   0   7  253.13    5.36   0 
  -8   2   3   29.53    3.29   0 
  -7   3   0  265.44    4.25   0 
  -7   5  -2  328.33    4.54   0 
  -5  -3  14   64.72    8.97   0 
  -5   5  -4  925.84    6.44   0 
  -5   7  -5  161.49    3.84   0 
  -4   3  -3  988.25    6.78   0 
  -3   5  -5  221.26    4.77   0 
  -3   8  -6  983.63    7.97   0 
  -2   8  -6 1070.73    8.69   0 
  -2   9  -6 1370.77    9.88   0 
   2  -2  13  480.93    5.31   0 
   4   1  11  269.36    4.20   0 
   4   2   4   20.99    3.63   0 
   4   4   2  373.01    5.74   0 
  -8   3   1  241.36    4.96   0 
  -8   4   0  483.08    4.89   0 
  -8   5  -1  158.67    3.92   0 
  -7   2   1   44.93    3.18   0 
  -6   0   3  128.86    4.05   0 
  -6   6  -4  247.97    4.17   0 
  -5   1   0  271.83    4.30   0 
  -4   2  -2  700.36    6.06   0 
  -4   4  -4  158.26    3.83   0 
  -4   8  -6  351.58    5.36   0 
  -4   9  -6   29.73    3.38   0 
  -3  -1   2 2244.46   13.35   0 
  -3   7  -6  591.95    6.63   0 
  -2   7  -6  196.06    4.88   0 
   0  -3  15    8.55    3.26   0 
   2  -2  12  615.47    5.47   0 
   4   1   8  593.82    5.27   0 
   4   1  10  120.67    3.67   0 
   4   6   2  138.78    4.14   0 
  -8   6  -2  141.14    3.80   0 
  -7  -1   7   70.78    4.21   0 
  -6  -1   5 2245.17   11.76   0 
  -6   1   1  220.73    4.12   0 
  -6   8  -5  508.47    5.36   0 
  -4   1  -1  353.03    5.32   0 
  -3   0   0  256.98    5.45   0 
  -1  -3  16  139.78    4.75   0 
  -1   8  -6   69.55    4.50   0 
  -1   9  -6  267.73    6.86   0 
   0  -3   9  897.91    7.54   0 
   0  -3  14    9.69    3.15   0 
   0  10  -5   39.23    7.52   0 
   3   2   1 1496.66    9.20   0 
   3   3   0 1270.47    9.09   0 
   3   5  -1 1524.72   11.42   0 
   3   7  -1  140.77    5.44   0 
   4   2   5    6.05    2.87   0 
   4   4   3  274.01    5.20   0 
   4   6   3   74.95    4.26   0 
  -8   1   4  198.39    4.27   0 
  -7   0   4  452.25    5.91   0 
  -7   1   2  247.42    4.92   0 
  -7   4  -2  461.05    5.64   0 
  -7   7  -4  969.02    6.62   0 
  -6  -2   8  233.40    6.82   0 
  -6   3  -2 2436.40    9.66   0 
  -6   4  -3  666.47    5.72   0 
  -6   7  -5  229.03    4.81   0 
  -5   9  -6  111.38    3.84   0 
  -4  -2   5 1529.53   12.56   0 
  -4   7  -6  787.36    6.45   0 
  -2   2  -3  460.18    5.79   0 
  -1  -2   4  779.24   15.24   0 
  -1   2  -3 1739.54   11.87   0 
  -1   3  -4  105.03    4.40   0 
   0  -3  10  656.54    6.87   0 
   0  -3  11   14.55    3.63   0 
   0  -3  12  117.83    4.34   0 
   1  -2  15   49.05    3.30   0 
   2   7  -3   44.15    6.45   0 
   3   6  -1   39.89    4.42   0 
   4   2   6  831.67    5.95   0 
   4   2   8  317.79    4.38   0 
   4   2   9  129.25    3.73   0 
   4   3   4    7.56    3.04   0 
   4   5   3  134.59    4.69   0 
  -8   0   6  325.07    5.18   0 
  -7  -2  11   19.49    5.79   0 
  -7   3  -1  218.77    4.04   0 
  -7   5  -3  308.78    4.47   0 
  -6   2  -1  109.21    3.66   0 
  -6   5  -4 1416.24    7.35   0 
  -5  -2   6  549.80    7.88   0 
  -5   3  -3  318.52    4.49   0 
  -5   8  -6   54.85    3.27   0 
  -3   2  -3 1987.58    9.52   0 
  -3   3  -4 1853.95    9.20   0 
  -3   6  -6   11.12    3.22   0 
  -1  -3  15  530.51    6.64   0 
   2  -1  14  410.03    5.01   0 
   3   8   0   70.72    4.51   0 
   4   3   5  549.72    5.49   0 
   4   3   6  292.92    4.88   0 
   4   3   8  156.04    4.45   0 
   4   3   9   38.22    2.96   0 
   4   4   4  374.03    4.96   0 
   4   5   4  470.18    6.05   0 
   4   6   4  126.42    4.19   0 
  -8   3   0  379.51    4.74   0 
  -8   4  -1  235.57    4.30   0 
  -8   5  -2  692.15    6.00   0 
  -7   6  -4   28.15    3.21   0 
  -6   0   2  347.70    5.48   0 
  -5  -1   3 2669.88   12.70   0 
  -5   2  -2   99.50    3.50   0 
  -5   7  -6   59.48    3.30   0 
  -3  -2   4 1519.43   14.51   0 
  -2  -3   8 2231.18   18.31   0 
  -2   1  -2  617.62    6.77   0 
  -1   6  -6 1259.23   10.08   0 
   0  -1   2  378.77    9.52   0 
   1  -2  13  196.88    4.39   0 
   2  -1   6  925.72    6.65   0 
   2  -1  13  143.76    3.81   0 
   3   0   7   95.38    3.40   0 
   3   0   8  431.81    4.71   0 
   3   0   9 1473.33    7.41   0 
   3   0  10  387.03    4.57   0 
   3   4   0 1103.83    8.90   0 
   4   4   6  130.96    4.29   0 
   4   4   7   85.15    3.98   0 
   4   5   6  158.16    4.44   0 
  -8   1   3  131.41    3.73   0 
  -7  -1   6    1.31    3.81   0 
  -6   1   0  838.50    6.64   0 
  -6   6  -5   10.19    3.08   0 
  -6   8  -6  126.90    4.72   0 
  -5   5  -5  893.69    6.39   0 
  -4  -1   2  816.34    7.83   0 
  -4   0   0 1499.34    9.14   0 
  -4   3  -4  939.68    6.58   0 
  -4   9  -7    7.97    4.12   0 
  -3  -3  16  255.95    6.03   0 
  -3   1  -2  381.43    5.10   0 
  -3   9  -7  543.59    6.85   0 
  -2  -3  15  669.81    7.29   0 
  -1  -3  13  212.66    4.90   0 
  -1   1  -2   89.64    4.41   0 
   2   0   3  339.07    4.91   0 
   3   1   4  434.42    4.83   0 
   3   1  12   46.04    3.15   0 
   3   2   2 1303.62    8.11   0 
   3   3   1 1480.89    9.44   0 
  -8   0   5   49.87    4.22   0 
  -8   2   1  337.31    4.64   0 
  -7  -2  10  244.44    7.46   0 
  -7   0   3   42.65    3.94   0 
  -7   1   1  127.39    4.27   0 
  -7   7  -5  335.52    4.55   0 
  -4   4  -5  132.58    3.60   0 
  -4   8  -7  363.64    5.57   0 
  -3   8  -7  234.58    4.63   0 
  -3  10  -7   69.66    4.36   0 
  -2   9  -7  317.26    6.43   0 
  -1  -3  10   18.36    3.74   0 
  -1  -3  12   32.28    3.90   0 
   0  -2  15  227.24    4.84   0 
   1  -2   9  694.33    5.88   0 
   1  -2  10  446.89    4.89   0 
   1  -2  11   14.10    2.93   0 
   2  -1   7  489.58    5.04   0 
   2  -1   8  307.99    4.32   0 
   2  -1   9  947.04    6.38   0 
   2  -1  11  185.03    3.73   0 
   2   0  14   31.79    3.18   0 
   3   1   5  137.94    3.62   0 
   3   1  11  211.70    3.85   0 
   3   5   0 1346.54    9.68   0 
   3   7   0   17.95    3.76   0 
  -8  -1   8   11.03    3.82   0 
  -8   4  -2   97.67    3.60   0 
  -8   5  -3  786.20    6.57   0 
  -7   3  -2  719.42    5.62   0 
  -7   4  -3  346.72    4.54   0 
  -6  -2   7  243.08    6.32   0 
  -6   3  -3 1101.99    6.70   0 
  -6   4  -4  471.98    4.91   0 
  -6   7  -6  240.61    4.25   0 
  -5   6  -6  710.67    5.66   0 
  -4  -3  15  245.83    7.43   0 
  -3  -3  15  210.19    5.91   0 
  -3   7  -7    6.66    3.95   0 
  -2   8  -7  159.53    4.81   0 
   3   1   7  300.75    4.66   0 
   3   1   8  118.59    3.88   0 
   3   1  10  336.08    4.44   0 
   3   6   0  533.77    6.93   0 
  -8   3  -1 1571.89    7.96   0 
  -7   2  -1  709.68    5.76   0 
  -7   6  -5  336.31    4.68   0 
  -6   2  -2  404.52    4.73   0 
  -5   8  -7   24.95    3.12   0 
  -4   5  -6  198.74    3.95   0 
  -2  -3   9 1873.14   14.49   0 
  -2  -3  13  141.93    5.06   0 
  -2  -1   1  686.22    9.14   0 
  -2   7  -7  207.64    4.99   0 
   1  -1   4 1703.31   10.80   0 
   2   0   4  830.28    6.55   0 
   3   2  11   77.60    3.51   0 
   3   3   2  814.95    7.17   0 
   3   4   1  917.49    7.80   0 
   3   7   1  147.10    5.02   0 
  -8   1   2  236.13    4.28   0 
  -8   2   0  185.86    4.55   0 
  -7  -2   9   90.72    5.69   0 
  -7  -1   5  695.89    7.18   0 
  -6   0   1  364.31    5.39   0 
  -6   6  -6   55.60    3.33   0 
  -5  -2   5  276.83    6.12   0 
  -5   0   0 1089.18    7.41   0 
  -5   7  -7  697.62    6.45   0 
  -4  -3  14   91.24    5.99   0 
  -3  -3  14  116.09    5.38   0 
  -3  -1   1  951.63    8.76   0 
  -3   0  -1  106.44    4.50   0 
  -2  -3  12  171.55    5.27   0 
  -2   0  -1  455.35    6.30   0 
  -1  -2  16  727.83    6.59   0 
   0  -2  13  325.03    5.33   0 
   0   3  -4  640.77    9.40   0 
   2   1  14   63.37    3.46   0 
   2   2   0  867.18    9.03   0 
   3   2   9   11.34    3.60   0 
   3   3  11   59.48    3.27   0 
  -8  -1   7   10.99    3.80   0 
  -7   0   2  114.97    4.41   0 
  -6  -1   3  223.52    4.89   0 
  -6   1  -1 1080.49    6.70   0 
  -5  -1   2 1966.64   10.47   0 
  -4  -2   4 1214.73   10.47   0 
  -3   2  -4  388.14    5.33   0 
  -3   3  -5 6472.25   15.90   0 
  -2  -3  10  668.18    8.50   0 
  -2  -3  11 1503.66   11.17   0 
  -2   2  -4  725.21    7.09   0 
  -2   6  -7   25.42    3.97   0 
   0  -1  16  162.04    3.95   0 
   0   2  -3  953.63   12.24   0 
   1  -1  13   53.00    3.17   0 
   1   0  15    8.87    3.02   0 
   2   0   5 2040.38    9.36   0 
   2   0  11  799.58    5.83   0 
   2   1   2 1607.31    9.99   0 
   2   1  13  164.03    3.83   0 
   2   8  -2  803.21   10.80   0 
   3   2   5   83.89    3.12   0 
   3   2   6  344.70    4.48   0 
   3   2   7  598.25    5.78   0 
   3   3   3 2043.76    9.73   0 
   3   5   1  423.52    5.93   0 
   3   6   1  695.79    7.13   0 
   3   7   2   67.54    4.22   0 
  -8   4  -3    3.01    3.01   0 
  -7   3  -3  714.35    5.61   0 
  -7   5  -5   11.22    2.98   0 
  -6  -2   6 2050.22   12.99   0 
  -6   4  -5 1385.01    7.84   0 
  -5   1  -2 1839.36    8.59   0 
  -4  -3  13   38.08    5.75   0 
  -4   0  -1  472.41    5.73   0 
  -4   3  -5  131.41    3.67   0 
  -3  -3   9  248.78    8.68   0 
  -3  -3  13  570.71    7.97   0 
  -3   4  -6  420.12    4.92   0 
  -1  -2  15 2090.87   10.10   0 
   0  -2  12  240.19    4.37   0 
   1  -1  12  647.52    5.56   0 
   2   0   6  584.55    5.35   0 
   2   0   9  255.15    4.03   0 
   2   0  10  168.80    3.78   0 
   2   9  -1   40.64    4.67   0 
   3   3   9  239.19    3.93   0 
   3   4   2  790.81    6.65   0 
   3   4  10   91.37    3.51   0 
   3   7   3   81.06    4.45   0 
  -8   1   1  152.95    3.76   0 
  -8   3  -2  336.71    4.68   0 
  -7  -2   8  376.50    7.76   0 
  -7  -1   4  208.78    4.90   0 
  -7   6  -6  165.80    4.33   0 
  -6   2  -3  800.90    6.37   0 
  -6   5  -6  403.42    4.69   0 
  -6   7  -7  104.06    3.86   0 
  -4   2  -4 1444.46    7.67   0 
  -4   4  -6 1266.71    7.24   0 
  -4   8  -8  556.59    5.78   0 
  -3  -3  12  116.72    5.58   0 
  -3   8  -8  126.30    4.79   0 
  -2  -2  16  126.75    4.78   0 
  -1   7  -7   50.45    4.17   0 
   0  -2   7  588.39    6.36   0 
   0  -2  10   70.96    4.10   0 
   0  -2  11   29.25    3.04   0 
   0  -1  15  814.05    6.31   0 
   0   9  -6   18.73    7.59   0 
   1  -1  11  305.69    4.17   0 
   1   0  14   88.10    3.64   0 
   2   0   7  226.54    3.97   0 
   2   0   8  334.95    4.40   0 
   2   1  12  330.06    4.45   0 
   2   2  13  194.39    3.94   0 
   3   3   4 1286.52    7.51   0 
   3   3   5  265.48    4.35   0 
   3   3   6   69.82    3.54   0 
   3   3   8  153.89    3.70   0 
   3   4   3  394.26    5.52   0 
   3   4   8  134.02    4.25   0 
   3   4   9  497.10    5.21   0 
   3   5   2  782.00    7.10   0 
   3   6   2  212.29    4.30   0 
   3   7   4  427.42    6.08   0 
  -8  -1   6   94.29    4.27   0 
  -8   0   3   80.04    3.78   0 
  -8   2  -1  257.82    4.17   0 
  -5   4  -6  441.19    5.23   0 
  -4   7  -8  690.63    6.53   0 
  -3  -3  10 1806.00   15.98   0 
  -3  -3  11 1965.25   15.22   0 
  -2   1  -3  565.42    6.05   0 
  -1  -2  14  134.32    4.02   0 
  -1   3  -5   31.81    4.03   0 
   0  -2   8  752.00    6.72   0 
   0   4  -5  151.46    5.65   0 
   1  -1   6  786.08    6.62   0 
   1  -1  10   11.60    2.91   0 
   2   1  11  559.58    5.17   0 
   2   5  -2   73.80    4.88   0 
   3   4   4  191.13    4.40   0 
   3   4   6  777.13    6.52   0 
   3   4   7  143.60    3.54   0 
   3   5   7  575.16    5.97   0 
   3   6   3   31.78    3.24   0 
   3   6   4  313.48    5.36   0 
   3   6   5  112.02    4.11   0 
   3   6   6   21.84    3.70   0 
   3   6   7  356.00    4.77   0 
  -7   0   1  161.41    4.41   0 
  -7   1  -1  629.87    5.98   0 
  -5  -2   4  106.56    4.95   0 
  -5   0  -1  336.54    4.99   0 
  -5   2  -4  143.97    3.70   0 
  -4  -3  11  274.82    8.86   0 
  -4   1  -3 2381.36    9.74   0 
  -2   8  -8    4.75    3.74   0 
  -1   0  -1   58.17    4.16   0 
  -1   2  -4  220.41    4.83   0 
   0  -1  14  594.80    5.55   0 
   1  -1   8  945.12    6.56   0 
   1   0   2 1414.04   11.14   0 
   1   0  13  530.30    5.05   0 
   2   1   3 1199.96    8.03   0 
   2   1  10  148.30    3.54   0 
   2   2   1 2031.21   11.64   0 
   2   2  12  122.45    3.50   0 
   2   7  -2   38.01    4.85   0 
   3   4   5  878.65    6.38   0 
   3   5   5  223.09    4.08   0 
   3   5   6  899.99    6.63   0 
  -8   3  -3   24.56    3.08   0 
  -8   4  -4  179.97    3.95   0 
  -7  -2   7  940.13    9.77   0 
  -7   3  -4  329.30    4.29   0 
  -7   5  -6  106.03    3.51   0 
  -6  -1   2   45.60    3.35   0 
  -5  -1   1  613.82    6.62   0 
  -3  -2   3   88.95    4.99   0 
  -2  -2  15  356.21    5.68   0 
  -1  -2  13  158.32    3.87   0 
   0  -1  13  240.51    4.78   0 
   1   0  12  775.88    5.80   0 
   1   1  14  561.39    5.09   0 
   2   1   4 3859.53   13.18   0 
   2   1   9   33.09    2.97   0 
   2   2  11  136.66    3.63   0 
   2   6  -2   11.55    4.22   0 
  -8  -1   5  109.77    4.51   0 
  -8   0   2  137.49    4.50   0 
  -8   1   0  293.26    4.55   0 
  -7   2  -3  406.64    4.73   0 
  -6  -2   5  309.04    5.81   0 
  -4  -2   3  454.72    6.92   0 
  -4   6  -8  387.78    4.92   0 
  -3   0  -2 1262.15    8.50   0 
  -3   6  -8 1807.14    9.15   0 
  -1  -2  12  262.72    5.07   0 
   0   0  15   79.15    3.47   0 
   2   1   5 2719.39   10.51   0 
   2   1   6  268.80    4.54   0 
   2   1   7  189.27    3.81   0 
   2   2  10  894.16    6.51   0 
   2   3  11  137.37    4.20   0 
  -8   2  -2  493.39    5.26   0 
  -6   2  -4  862.92    5.94   0 
  -6   5  -7  393.24    4.59   0 
  -4   0  -2 1695.22    8.59   0 
  -4   4  -7 1831.84    8.56   0 
  -4   8  -9  378.95    5.77   0 
  -3  -1   0  315.35    5.23   0 
  -1  -2   5 1318.67   13.83   0 
  -1  -1  15  165.13    3.91   0 
   0  -1  12  852.75    6.56   0 
   1   0  11  711.86    5.68   0 
   1   1  13  678.25    5.54   0 
   2   3   0  175.04    4.79   0 
   2   4  -1  698.25    8.18   0 
   2   4  11  106.12    3.41   0 
  -7   0   0  789.60    6.15   0 
  -6   0  -1  873.25    6.32   0 
  -6   6  -8  112.30    3.69   0 
  -3   9  -9  180.54    5.00   0 
  -2   2  -5 1676.24    9.07   0 
  -1  -2  11  149.41    4.47   0 
   0  -1   3 2440.23   17.16   0 
   0   0  14  865.84    6.36   0 
   0   5  -6   43.50    4.97   0 
   1   0   3  226.32    5.29   0 
   1   0  10   49.03    3.29   0 
   1   1  12  114.19    4.02   0 
   2   2   2 1715.32    9.73   0 
   2   2   9  192.31    3.89   0 
   2   3  10  691.69    5.67   0 
  -8  -1   4   55.68    4.08   0 
  -8   1  -1  120.05    3.59   0 
  -8   3  -4   15.54    3.01   0 
  -7  -2   6 1535.26   11.12   0 
  -7   4  -6  282.66    4.36   0 
  -7   5  -7  210.27    4.67   0 
  -6  -2   4   23.72    4.38   0 
  -6  -1   1  293.11    4.71   0 
  -6   1  -3   10.19    3.05   0 
  -5  -2   3   79.97    4.29   0 
  -5   0  -2 1311.92    7.36   0 
  -5   2  -5  214.54    3.93   0 
  -5   5  -8   11.29    3.70   0 
  -4   1  -4 2079.57    9.06   0 
  -3  -2  15  335.54    5.63   0 
  -3   1  -4 3175.74   11.33   0 
  -2  -1  16    7.68    3.26   0 
  -1  -2  10  491.18    6.28   0 
  -1  -1  14  565.60    5.96   0 
  -1   0  16   58.04    3.44   0 
   0   1  -2  413.00    9.67   0 
   1   0   9   59.72    3.78   0 
   1   2  13   64.25    3.22   0 
   2   2   3 3136.63   12.36   0 
   2   2   8  184.53    3.80   0 
   2   3   9 1218.74    6.81   0 
   2   5  10   49.87    3.35   0 
   2   7  -1 2519.46   13.99   0 
  -8   2  -3  594.38    5.75   0 
  -7  -1   2  203.56    4.27   0 
  -7   2  -4  569.70    5.09   0 
  -6   3  -6  212.18    4.05   0 
  -5   1  -4   77.24    4.05   0 
  -2  -2  13  542.78    6.30   0 
  -1  -2   6  979.98   10.32   0 
  -1  -2   9 1705.82   10.10   0 
   0  -1  10   75.95    3.88   0 
   0   0  13  610.41    5.37   0 
   1   0   8   18.34    3.29   0 
   1   1  11  912.48    5.99   0 
   1   3  13   68.51    3.27   0 
   2   2   4 4899.56   14.14   0 
   2   2   5  504.25    5.43   0 
   2   2   6  271.25    4.10   0 
   2   2   7  731.40    5.70   0 
   2   3   1 1465.07    9.45   0 
   2   3   8  585.71    5.73   0 
   2   4   9 1230.10    6.98   0 
   2   5  -1 1713.72   11.51   0 
   2   5   9  172.87    3.88   0 
   2   6  -1  188.17    5.37   0 
   2   8   1  360.50    6.00   0 
  -7  -2   5   44.40    4.40   0 
  -6   2  -5  119.93    3.45   0 
  -6   5  -8  114.02    3.41   0 
  -5   6  -9  426.41    5.46   0 
  -1  -2   7  487.44    7.15   0 
  -1   0  15    7.90    3.05   0 
   0   1  14  213.38    4.20   0 
   1   0   4 1335.85    8.78   0 
   1   0   7   21.76    3.12   0 
   1   2  12  229.52    3.89   0 
   2   4   0 1850.41   11.05   0 
   2   4   8  948.60    6.56   0 
   2   5   8  610.63    5.91   0 
   2   6   8   25.67    3.25   0 
   2   7   0  610.87    7.49   0 
   2   8   2   12.28    3.61   0 
   2   8   3   44.73    4.04   0 
   2   8   4   63.84    3.55   0 
  -8  -1   3  143.83    4.15   0 
  -8   0   0  361.89    5.43   0 
  -8   1  -2   73.37    4.16   0 
  -4  -2   2  221.71    5.13   0 
  -4  -2  15  192.22    5.21   0 
  -4   0  -3 1247.03    7.15   0 
  -4   2  -6 1690.91    8.10   0 
  -3  -2   2  146.20    5.16   0 
  -3  -2  14  145.41    4.63   0 
  -3   0  -3  826.15    6.48   0 
  -2  -2  12    7.12    3.61   0 
  -2  -1  15  310.46    4.80   0 
  -2   7  -9  616.35    6.76   0 
  -1   3  -6 1673.92   10.06   0 
  -1   9  -8   21.95    5.33   0 
   0  -1   4   31.94    3.80   0 
   0  -1   9  292.47    4.36   0 
   0   0  12  512.10    5.07   0 
   1   0   6 4407.48   13.88   0 
   1   1  10  816.10    5.99   0 
   1   3  12  467.17    4.85   0 
   2   3   2 1547.94    9.16   0 
   2   3   7  697.81    5.61   0 
   2   4   7  672.79    5.78   0 
   2   6   7   10.87    3.00   0 
  -7  -1   1  471.41    5.57   0 
  -6  -2   3  879.90    7.63   0 
  -6  -1   0  632.09    5.98   0 
  -6   1  -4  212.80    3.96   0 
  -5  -2   2 1011.69    8.19   0 
  -5   0  -3 2331.81    9.86   0 
  -5   3  -7   54.85    3.27   0 
  -4  -1  -1  456.47    5.12   0 
  -3  -1  -1  329.40    5.08   0 
  -1   2  -5 2708.03   12.64   0 
  -1   6  -8  631.52    7.16   0 
   0  -1   8  618.86    5.90   0 
   0   1  13  497.99    4.85   0 
   0   2  14   38.17    3.16   0 
   1   1   9   10.94    3.60   0 
   1   2  11  648.84    5.43   0 
   2   3   3 2731.85   11.10   0 
   2   3   4  740.58    6.22   0 
   2   3   5  136.50    3.47   0 
   2   4   1 1217.06    8.69   0 
   2   4   6 1011.60    6.67   0 
   2   6   0   19.45    3.69   0 
   2   6   6  145.94    3.74   0 
   2   7   1   12.19    3.60   0 
   2   7   2   16.47    3.66   0 
   2   7   4  158.31    4.67   0 
  -8  -1   2   77.13    4.23   0 
  -7  -2   4   35.31    3.96   0 
  -6   3  -7   21.92    3.14   0 
  -6   4  -8  113.68    4.27   0 
  -5  -2  15   29.31    4.84   0 
  -5  -1  -1 1103.53    7.25   0 
  -5   7 -10  124.62    3.80   0 
  -4   5  -9   17.20    3.06   0 
  -3   1  -5 1506.65    7.82   0 
  -3   5  -9  309.72    5.23   0 
  -3   8 -10  132.22    4.68   0 
  -1  -1  12  313.94    4.58   0 
  -1   0  14 1165.21    7.09   0 
  -1   1  15   60.71    4.13   0 
   0  -1   7  741.55    6.73   0 
   0   0  11  807.71    5.92   0 
   0   3  14   21.56    3.67   0 
   0   7  -7  913.06   12.57   0 
   1   2  10 1197.12    7.02   0 
   1   3  11  231.96    4.12   0 
   2   5   6   54.39    3.32   0 
   2   6   1  136.75    4.49   0 
   2   6   5  673.92    5.86   0 
  -8  -2   6    8.95    4.24   0 
  -7   0  -2    4.51    3.16   0 
  -6   2  -6    8.13    3.07   0 
  -2  -2  11 1674.27   10.22   0 
  -1   0  -2 1515.35   11.51   0 
   0   2  13  567.74    5.66   0 
   1   1   1   21.93    3.31   0 
   1   1   8  371.15    4.63   0 
   1   4  11  296.06    4.37   0 
   1   5  11   59.40    3.20   0 
   2   4   2 1341.93    8.28   0 
   2   4   3 1348.63    8.00   0 
   2   4   4   41.61    3.01   0 
   2   5   1 1805.25    9.91   0 
   2   5   2 1190.39    8.24   0 
   2   5   4  309.94    5.01   0 
   2   5   5  391.33    4.88   0 
   2   6   2  597.29    6.51   0 
   2   6   3   57.79    3.47   0 
   2   6   4  515.51    5.44   0 
  -8   0  -1  371.45    4.93   0 
  -8   1  -3  421.60    5.04   0 
  -7  -1   0  469.77    5.82   0 
  -6  -2   2  538.17    6.36   0 
  -6   0  -3   47.19    3.14   0 
  -5  -3   7  161.42    8.49   0 
  -4  -2   1   14.78    3.59   0 
  -4  -2  14  105.71    4.67   0 
  -4   3  -8  156.23    4.32   0 
  -2  -1  -1  680.78    7.36   0 
  -1  -1  11  276.16    5.05   0 
  -1   0  13  452.56    5.60   0 
  -1   1  -4 1986.55   11.05   0 
   0   0  10  986.65    6.49   0 
   0   1  12  629.38    5.37   0 
   0   6  -7  151.32    6.12   0 
   0   8  -7  368.05   11.25   0 
   1   1   7 3956.04   12.04   0 
   1   2   9 1919.70    8.29   0 
   1   3  10 1458.58    7.35   0 
   1   6  10   57.35    3.39   0 
   2   5   3  194.13    4.00   0 
  -8  -1   1  102.73    4.60   0 
  -7  -2   3  260.01    5.47   0 
  -7   3  -7  100.92    3.51   0 
  -5  -2   1 2222.06   10.90   0 
  -5   3  -8  179.22    3.65   0 
  -5   4  -9   42.14    3.05   0 
  -4  -1  -2 1278.28    7.47   0 
  -4   4  -9  476.57    4.93   0 
  -2   0  15  175.11    3.96   0 
  -2   1  16  180.14    3.92   0 
  -1   1  14  186.47    4.06   0 
  -1   2  15   96.37    3.51   0 
   0   2  -4 2058.71   14.76   0 
   0   3  13   84.59    3.39   0 
   0   4  13    0.99    3.62   0 
   1   1   6 1204.80    7.52   0 
   1   5  10    9.09    2.78   0 
  -7   0  -3   65.06    4.06   0 
  -6   3  -8  295.51    4.30   0 
  -6   4  -9  449.42    5.49   0 
  -5  -1  -2  581.48    5.58   0 
  -5   5 -10  442.39    5.46   0 
  -4   5 -10   72.14    3.99   0 
  -3  -2   1    6.52    3.39   0 
  -3  -2  12   39.07    3.79   0 
  -3  -1  -2  926.18    7.07   0 
  -3   2  -7  449.68    4.90   0 
  -2  -1  13  228.68    4.37   0 
   0   0   9  652.09    5.57   0 
   0   1  11 1350.80    7.44   0 
   0   2  12  624.26    5.26   0 
   1   1   2  588.40    6.93   0 
   1   1   5 1807.03    9.30   0 
   1   2   8 2605.08    9.72   0 
   1   3   9 1941.68    8.20   0 
   1   6   9  503.87    5.22   0 
   1   7   8  708.64    6.14   0 
   1   9  -2  160.27    5.94   0 
  -8   0  -2   89.12    3.53   0 
  -7   1  -5   79.10    3.46   0 
  -6  -3   8  222.84    9.44   0 
  -6   0  -4   41.77    3.21   0 
  -5  -3   6  276.63    8.06   0 
  -5  -2  14  266.55    6.49   0 
  -3   1  -6   81.43    3.43   0 
  -1  -1  10 5788.09   16.04   0 
  -1   7  -9  548.60    7.58   0 
   0   3  12  299.76    4.27   0 
   1   1   3 1342.53    8.95   0 
   1   1   4 5932.89   16.70   0 
   1   5   9  139.62    3.56   0 
   1   8   6   78.13    4.04   0 
  -7  -2   2  211.37    5.14   0 
  -6  -3   7  371.14    8.69   0 
  -6   1  -6   45.34    3.35   0 
  -4  -2   0  103.86    4.59   0 
  -4  -2  13   19.17    3.75   0 
  -3  -1  14  387.84    5.85   0 
  -2  -2   9  819.82    8.07   0 
  -2   0  14  597.98    5.59   0 
  -2   1  15  100.61    3.60   0 
  -2   3  -8  801.34    6.10   0 
  -1   1  13  856.35    5.96   0 
   0   0   8 1487.76    8.10   0 
   0   1  10  582.03    5.33   0 
   0   2  11  827.49    6.20   0 
   0   4  12  179.79    3.77   0 
   1   2   7 1048.02    6.65   0 
   1   3   8  440.64    4.70   0 
   1   6   8  195.93    3.97   0 
   1   7   7  139.44    3.70   0 
   1   9  -1  102.86    4.74   0 
   1   9   2  261.99    5.32   0 
   1   9   3  283.37    4.91   0 
  -7   2  -7  122.38    3.55   0 
  -6  -3   6   39.83    5.25   0 
  -5  -2   0  455.47    5.29   0 
  -5  -1  -3  579.23    5.71   0 
  -5   2  -8  308.11    4.76   0 
  -5   3  -9  208.82    3.93   0 
  -4  -3   6 1326.09   19.34   0 
  -4  -1  -3 1083.78    6.83   0 
  -4  -1  15   60.13    4.07   0 
  -4   2  -8  385.59    4.74   0 
  -4   3  -9  221.04    3.91   0 
  -3   7 -11    7.25    3.11   0 
  -2  -1  12  863.74    6.96   0 
  -2   6 -10  491.04    5.69   0 
  -1  -1   9 2791.40   12.07   0 
  -1   3  14   45.37    3.17   0 
  -1   6  -9   26.05    3.83   0 
   0   6  11  250.34    4.69   0 
   1   2   6   84.47    3.29   0 
   1   4   8   28.04    3.03   0 
   1   8  -3  135.23    5.72   0 
   1   8   5  154.30    4.19   0 
   1   9   1   90.03    4.24   0 
  -7  -2   1  447.12    6.05   0 
  -6  -2   0  276.32    5.04   0 
  -6   3  -9  210.04    4.07   0 
  -5   4 -10    5.51    2.95   0 
  -4   4 -10   52.09    3.26   0 
  -3   0  -5  533.59    5.08   0 
  -3   6 -11   15.24    3.93   0 
  -2  -2   8   53.97    4.55   0 
  -2  -1  -2 1591.84    9.64   0 
  -1   0  11  653.53    5.68   0 
  -1   2  13  525.23    4.92   0 
   0   0   7 6115.74   16.27   0 
   0   3  11  625.40    5.35   0 
   0   4  11   52.61    3.97   0 
   0   5  11   29.26    3.22   0 
   1   3   7   37.08    3.06   0 
   1   7   6   66.19    3.40   0 
   1   8   4  124.34    4.30   0 
  -6  -3   5   12.15    4.56   0 
  -6  -1  -3 1312.90    7.36   0 
  -6   2  -8  173.64    3.83   0 
  -5   5 -11  322.10    4.70   0 
  -4  -3   5  784.04   11.67   0 
  -4   5 -11   14.34    3.08   0 
  -3  -2   0   11.67    2.84   0 
  -3  -1  -3  496.79    5.28   0 
  -3   4 -10  362.97    4.85   0 
  -1   1  12  885.37    6.12   0 
  -1   5  -9 1063.88    8.28   0 
   0   1   9 2993.62   10.49   0 
   0   2  10  764.83    5.75   0 
   1   2   5  147.39    3.75   0 
   1   3   6 1046.92    7.04   0 
   1   7   5  217.31    4.69   0 
   1   8   3  374.00    5.77   0 
  -5  -3   4  717.81    8.29   0 
  -5  -2  -1  722.53    6.28   0 
  -4  -2  -1 1303.38    8.16   0 
  -4  -2  12  261.12    6.10   0 
  -3  -1  13  108.21    3.70   0 
  -2  -1  11  108.24    4.31   0 
  -2   3  15   75.70    3.51   0 
  -1  -1   8  467.41    5.53   0 
  -1   3  13   69.26    3.30   0 
  -1   4  13   17.08    3.12   0 
   0   0   6 1798.32    9.79   0 
   0   1  -3 2618.28   17.73   0 
   0   3  10  509.55    5.29   0 
   0   6  10  194.65    3.88   0 
   1   2   0  251.17    6.15   0 
   1   2   4 4548.69   14.24   0 
   1   5   6  228.11    3.91   0 
   1   8   2  435.80    5.93   0 
  -7  -3   8  107.99    7.79   0 
  -7  -2   0  218.78    4.89   0 
  -7  -1  -3   25.42    3.66   0 
  -7   0  -5    6.21    3.14   0 
  -6  -3   4  607.31    8.02   0 
  -6  -2  -1  520.86    5.90   0 
  -5  -1  -4 2699.03    9.90   0 
  -5  -1  15    6.48    3.74   0 
  -5   3 -10   58.00    3.22   0 
  -4  -3   4  176.42    6.17   0 
  -4  -1  -4  718.46    5.73   0 
  -4   3 -10  908.68    6.10   0 
  -4   6 -12  173.99    4.70   0 
  -3   5 -11   36.68    3.20   0 
  -2  -2   7  420.14    7.79   0 
  -2   0  -5 2314.46   10.06   0 
  -2   3  -9  504.07    5.13   0 
  -2   8 -11   12.48    3.92   0 
  -1   2  12  122.59    3.51   0 
   0   1   8 2926.65   10.55   0 
   0   2   9  691.68    5.88   0 
   0   4  -7  846.70    9.05   0 
   0   4  10  223.95    4.05   0 
   0   5  10  633.32    5.39   0 
   0   7   9   60.12    3.35   0 
   1   2   3 1680.35    9.49   0 
   1   3   5  619.50    5.45   0 
   1   6   5   82.50    3.47   0 
   1   7   4  127.60    3.69   0 
   1   8  -1  288.19    5.66   0 
   1   8   0  122.32    4.43   0 
   1   8   1  206.01    4.87   0 
  -7  -3   6 1316.11   12.37   0 
  -6  -1  -4  588.56    5.34   0 
  -6   0  -6  357.97    4.71   0 
  -6   2  -9   46.17    3.25   0 
  -5  -3   3  141.42    4.56   0 
  -5   4 -11  385.30    4.79   0 
  -4   1  -8  229.80    4.47   0 
  -3  -2  -1 1493.61    9.30   0 
  -3  -2  10 2139.65   12.69   0 
  -3   0  -6   17.03    3.15   0 
  -3   0  14  577.05    5.80   0 
  -3   7 -12   13.02    3.75   0 
  -2  -2   1 1207.87   11.14   0 
  -1  -1   7 1631.06   10.34   0 
  -1   1  11  277.94    4.30   0 
  -1   2  -7 3569.00   12.79   0 
   0   0   5 1120.54    8.36   0 
   0   2  -5 1111.98   10.09   0 
   1   2   1 2138.71   12.63   0 
   1   2   2 2734.36   12.83   0 
   1   4   5  741.36    5.80   0 
   1   5   5  436.05    4.78   0 
   1   6   4  180.28    4.50   0 
   1   7  -3  103.20    5.89   0 
  -7  -3   5  142.46    5.74   0 
  -6  -3   3  364.48    5.93   0 
  -6   1  -8  216.74    4.13   0 
  -5  -2  -2  620.75    5.68   0 
  -4  -3   3  488.50    7.51   0 
  -4  -2  -2  407.88    5.40   0 
  -4   0  15   38.72    3.39   0 
  -4   5 -12  973.67    7.62   0 
  -2  -1  -3 1264.34    8.23   0 
  -2  -1  10 1637.20    9.75   0 
  -2   1  13  509.83    5.27   0 
  -2   3  14   77.90    3.48   0 
  -2   4  14  173.30    4.32   0 
  -1   4  -9 1394.52    8.64   0 
  -1   4  12  280.05    4.20   0 
  -1   5  12   69.87    3.33   0 
  -1   8 -10  133.13    6.17   0 
   0   3   9  790.32    5.74   0 
   0   4   9  163.00    4.13   0 
   0   7   8 1606.59    8.42   0 
   0   8   7  561.65    5.35   0 
   1   3   4  749.52    6.21   0 
   1   7   2  129.25    4.49   0 
  -7  -3   4   31.43    4.59   0 
  -7  -2  -1  104.19    3.73   0 
  -7  -1  -4    2.51    3.15   0 
  -7   0  -6  211.06    4.10   0 
  -6  -2  -2  180.72    4.48   0 
  -5  -3   2   40.74    3.70   0 
  -5  -1  -5  239.47    4.07   0 
  -5   0  -7  485.01    5.53   0 
  -4  -1  -5  179.73    4.50   0 
  -3  -1  12  214.96    4.34   0 
  -3   2  15  125.69    3.62   0 
  -2   5 -11  145.06    4.47   0 
  -1  -1  -1   21.11    4.11   0 
  -1   0  -4 1380.55    9.02   0 
  -1   0   9 2624.93   10.56   0 
  -1   1  -6  869.99    7.42   0 
  -1   2  11  757.02    5.84   0 
   0   0   4  796.47    7.90   0 
   0   1   7  914.07    6.55   0 
   0   2   8  443.35    4.90   0 
   0  10  -4    7.43    5.01   0 
   1   3   3 4628.74   14.98   0 
   1   5   4  347.84    4.51   0 
   1   6   3  143.78    3.86   0 
   1   7  -2  635.40    8.16   0 
   1   7   1  964.28    7.82   0 
  -6  -3   2  571.22    6.69   0 
  -6  -1  -5   16.18    3.16   0 
  -6   0  -7  324.21    4.46   0 
  -5  -2  12  237.77    6.30   0 
  -5  -1  14   66.76    4.67   0 
  -5   2 -10  886.07    6.30   0 
  -5   3 -11  143.54    3.65   0 
  -4  -3   2  342.43    6.42   0 
  -4  -2  11  375.65    6.74   0 
  -4  -1  13  226.65    4.95   0 
  -3   0  13  206.79    4.93   0 
  -3   1  14   50.95    3.94   0 
  -3   3  15  220.47    4.26   0 
  -2   2  13  305.99    4.33   0 
  -1  -1   6 1328.71   10.17   0 
  -1   1  10  611.54    5.38   0 
  -1   5 -10   32.90    3.86   0 
   0   8   6   53.53    3.22   0 
   0   9   4   67.60    4.14   0 
   1   4   3 1982.37    9.75   0 
   1   5   3  171.89    4.57   0 
   1   7  -1 1088.77    8.98   0 
   1   7   0  542.62    6.59   0 
  -7  -3   3   79.45    4.20   0 
  -7  -2  -2  155.95    4.72   0 
  -5  -3   1   70.01    4.05   0 
  -5  -2  -3  444.12    5.11   0 
  -4  -2  -3  581.81    5.91   0 
  -4   1  -9  377.63    4.66   0 
  -3  -2   9  498.92    7.45   0 
  -3  -1  -5  142.74    3.81   0 
  -2  -2   0  927.94    9.11   0 
  -2  -2   6  936.83   11.61   0 
  -2   0  -6  639.60    5.63   0 
  -2   0  11  348.86    4.65   0 
  -2   1  12   18.38    3.25   0 
  -2   3 -10  577.84    5.49   0 
  -2   3  13  194.12    3.87   0 
  -2   7 -12    5.72    3.88   0 
  -1   3  11  607.51    5.21   0 
  -1   7  10   89.19    3.41   0 
   0   0   3 1348.78   11.24   0 
   0   1   6  185.97    4.18   0 
   0   3   8   70.41    3.44   0 
   0   4   8   48.22    3.25   0 
   0   5   8    4.46    2.92   0 
   0  10  -3   70.15    5.22   0 
   0  10   0  184.85    5.12   0 
   1   3   2 2310.65   11.29   0 
   1   6  -3  486.77    8.42   0 
   1   6   1  303.94    5.37   0 
  -7  -3   2  243.50    5.22   0 
  -6  -2  -3  548.35    5.39   0 
  -6   1  -9   76.61    3.38   0 
  -5  -1  -6  139.85    4.38   0 
  -4  -3   1  154.14    4.70   0 
  -4   0  14   61.50    4.16   0 
  -3   2 -10  797.76    5.90   0 
  -3   2  14   90.20    4.23   0 
  -2  -1  -4 4093.16   13.27   0 
  -2  -1   9 1098.25    8.50   0 
  -2   4 -11  522.78    5.48   0 
  -2   4  13   85.30    3.43   0 
  -2   8 -12   66.62    4.41   0 
  -1   0   8 1209.69    8.08   0 
  -1   2  -8  848.06    6.55   0 
  -1   2  10   20.25    3.72   0 
  -1   3  -9  424.61    5.26   0 
   0   2   7   41.29    3.05   0 
   0   6   7   32.05    3.12   0 
   0   8   5  177.30    3.85   0 
   0   9  -6   16.51    7.34   0 
   0   9   3   78.35    4.22   0 
   0  10  -2  226.78    5.60   0 
   0  10  -1  188.50    5.14   0 
   1   3   0 1325.60   10.62   0 
   1   3   1 1235.43    9.25   0 
   1   4   2  706.88    6.33   0 
   1   6   0 1847.37   10.84   0 
  -6  -1  -6  153.28    3.80   0 
  -6   0  -8  302.20    4.87   0 
  -5  -3   0  734.97    7.01   0 
  -5   0  -8  247.57    4.28   0 
  -3  -1  11   77.08    4.24   0 
  -3   6 -13  124.39    3.86   0 
  -2   2  12  451.02    5.16   0 
  -1   1   9 1258.77    7.57   0 
  -1   6  10  197.29    3.90   0 
   0   1  -4   36.22    3.41   0 
   0   3   7 1867.66    8.76   0 
   0   4  -8 1129.44    9.59   0 
   1   4   1 1290.97    9.05   0 
   1   5  -3 1522.45   14.55   0 
   1   5   1  347.04    5.59   0 
   1   6  -1 2318.26   12.73   0 
  -7  -3   1  142.75    4.52   0 
  -7  -2  -3  110.31    3.70   0 
  -6  -2  -4 1138.57    7.69   0 
  -6  -2  12  870.10   11.23   0 
  -6  -1  14  423.33    6.82   0 
  -5  -2  -4   89.11    3.49   0 
  -5   2 -11  275.44    4.29   0 
  -4  -2  -4   15.61    3.67   0 
  -4   2 -11  761.49    5.76   0 
  -4   2  15  830.96    6.55   0 
  -4   3 -12   13.39    3.16   0 
  -3  -2  -3 1481.51    8.17   0 
  -3  -1  -6  945.68    6.77   0 
  -3   0  12  115.67    4.28   0 
  -3   1  13  469.02    5.12   0 
  -3   3  14  541.52    5.24   0 
  -3   4  14  611.05    5.56   0 
  -2  -2  -1 2040.14   11.46   0 
  -2   0  -7  247.57    4.66   0 
  -2   5 -12  184.53    4.82   0 
  -1  -1  -2  571.22    6.97   0 
  -1  -1   5  775.47    8.96   0 
  -1   1  -7    8.64    3.11   0 
  -1   3  10 1386.81    7.11   0 
  -1   4  10 1674.23    7.88   0 
  -1   5  10  516.76    5.02   0 
  -1   6 -11  181.28    4.94   0 
  -1   7 -11  137.39    5.23   0 
  -1   7   9   32.91    3.09   0 
   0   1   5 2080.58   10.14   0 
   0   2  -6 3313.30   14.87   0 
   0   4   7  685.70    5.53   0 
   0   8   4  207.27    4.12   0 
   0   9   2  359.23    5.81   0 
   1   4  -2 2040.30   15.91   0 
  -5  -3  -1  445.14    5.91   0 
  -5  -1  -7  532.07    5.59   0 
  -4  -3   0  143.14    4.14   0 
  -4  -1  12  288.84    5.41   0 
  -4   3  15  321.05    4.81   0 
  -3   0  -8  517.02    5.01   0 
  -2  -1  -5 2776.28   10.57   0 
  -2   0  10  497.04    5.50   0 
  -2   1  11  382.85    4.65   0 
  -2   2 -10  717.25    5.70   0 
  -2   4  12  279.41    4.19   0 
  -1   6   9  644.36    5.85   0 
   0   2   6 2962.23   10.80   0 
   0   6   6  404.51    4.66   0 
   0   7   5  332.49    4.64   0 
   0   9   1   55.08    4.25   0 
  -6  -3  -1  284.93    4.76   0 
  -6  -1  -7  239.86    4.33   0 
  -5  -2  -5    6.00    3.65   0 
  -5  -1  13  391.93    6.29   0 
  -5   0  -9  545.52    5.22   0 
  -4  -2  10  158.72    5.75   0 
  -4  -1  -7  581.82    5.12   0 
  -4   0  -9  561.17    5.23   0 
  -4   0  13  486.67    5.98   0 
  -4   1  14   28.96    3.20   0 
  -3  -2  -4  449.96    5.30   0 
  -2   4 -12  171.52    4.57   0 
  -1   0   7 3056.39   12.49   0 
  -1   2  -9  788.73    6.59   0 
  -1   2   9  416.54    4.74   0 
  -1   7   8  424.83    5.42   0 
  -1   8 -11  389.07    7.46   0 
  -1   9   6   53.41    3.33   0 
   0   3   6  943.79    6.40   0 
   0   5   6  451.40    5.00   0 
   0   8   3  577.56    6.59   0 
  -6  -2  -5  381.69    4.79   0 
  -5  -3  -2  251.13    5.06   0 
  -5  -2  11  776.64    9.51   0 
  -5   0  14   88.47    3.66   0 
  -4  -3  -1  897.65    7.06   0 
  -4  -2  -5    9.01    2.77   0 
  -3  -3   1   11.08    4.31   0 
  -3  -2   8  553.70    8.44   0 
  -3   3  13  152.51    4.30   0 
  -2   6 -13  165.94    4.91   0 
  -1  -1  -3 1380.61    9.16   0 
  -1   0  -6 4375.39   13.70   0 
  -1   1   8 2483.13   10.10   0 
  -1   3 -10 1157.55    7.38   0 
  -1   3   9  247.64    4.15   0 
  -1   4   9 1247.28    6.81   0 
  -1   8   7  186.68    3.96   0 
   0   1   4 4383.58   15.81   0 
   0   4   6  147.19    3.73   0 
   0   6   5  310.84    4.41   0 
   0   7   4  394.77    5.52   0 
  -7  -3  -1  371.47    5.22   0 
  -6  -3  -2  269.23    4.59   0 
  -5  -1  -8  400.81    5.35   0 
  -5   1 -11   59.72    3.39   0 
  -5   2  15  437.66    5.84   0 
  -4   1 -11    5.87    2.97   0 
  -4   2 -12  406.93    4.96   0 
  -4   2  14  406.85    4.92   0 
  -4   3 -13   67.10    3.40   0 
  -3  -3   4 1386.18   18.15   0 
  -3  -1  -7  306.19    4.26   0 
  -3  -1  10  341.90    5.71   0 
  -3   0  -9 1751.59    7.95   0 
  -3   4  13  615.47    5.53   0 
  -2  -2   5  293.51    9.14   0 
  -2   0  -8  356.96    4.68   0 
  -2   3  11  455.72    4.75   0 
  -2   5  11  689.81    5.66   0 
  -2   7  10   35.61    3.20   0 
  -1   1  -8 1064.99    6.88   0 
  -1   4 -11  628.11    6.16   0 
  -1   6   8 1117.80    7.25   0 
  -1   9   5   22.84    3.65   0 
   0   2  -7  675.00    7.00   0 
   0   2   5 2564.31   10.59   0 
   0   3  -8  353.36    5.80   0 
   0   7  -9  284.91    8.85   0 
   0   8   2  970.82    7.69   0 
   0   9  -5  180.20    7.25   0 
   0   9  -1  387.99    6.07   0 
  -5  -2  -6 1482.99    7.65   0 
  -4  -3  -2  665.28    5.96   0 
  -4   3  14 1135.96    7.26   0 
  -3  -3   0 1281.39    9.28   0 
  -3   0  11  154.55    4.68   0 
  -3   2 -12  349.20    5.38   0 
  -2  -2  -3 3208.70   12.32   0 
  -2   0   9 4081.92   13.94   0 
  -2   1 -10  520.78    5.62   0 
  -2   1  10   70.14    3.20   0 
  -2   5 -13  522.60    5.67   0 
  -1   7   7  295.99    4.29   0 
  -1   8   6  119.37    4.17   0 
   0   3   5 1649.48    8.79   0 
   0   4  -9  556.48    6.89   0 
   0   5   5   82.55    3.33   0 
   0   9  -2  232.75    5.68   0 
  -6  -3  -3  113.17    3.73   0 
  -6  -2  -6  163.90    4.13   0 
  -6  -1  13  473.08    6.89   0 
  -4  -2  -6  868.83    6.09   0 
  -4   0 -10  281.64    4.38   0 
  -4   4  14  417.22    5.11   0 
  -3  -1  -8  134.07    4.08   0 
  -3   1 -11  487.69    5.04   0 
  -3   2  12  703.56    6.18   0 
  -3   6  12  258.79    4.19   0 
  -2   6  10   72.35    3.16   0 
  -1  -1  -4 6151.56   17.18   0 
  -1  -1   4  370.21    7.41   0 
  -1   0  -7   25.63    3.79   0 
  -1   0   6 1838.80   10.87   0 
  -1   2   8 1385.08    7.58   0 
  -1   5 -12  361.73    5.54   0 
  -1   5   8  515.64    4.99   0 
  -1   6 -12  194.90    4.94   0 
   0   4   5  982.18    6.46   0 
   0   6   4  989.00    6.91   0 
   0   9  -4  151.63    5.81   0 
   0   9  -3    6.06    4.07   0 
  -6   0  14  342.44    5.90   0 
  -5  -1  -9  169.19    3.82   0 
  -5  -1  12  267.48    5.37   0 
  -5   1  14  253.02    4.57   0 
  -4  -3  -3  189.20    4.09   0 
  -4  -1  11  215.68    4.94   0 
  -3   0 -10  401.83    4.62   0 
  -3   3  12  754.19    6.02   0 
  -3   4 -14   44.50    3.25   0 
  -3   5  12  200.66    4.11   0 
  -2  -1  -7  193.40    3.93   0 
  -2   0  -9  266.81    4.13   0 
  -2   2  10  479.44    4.99   0 
  -2   5  10  853.15    6.08   0 
  -2   7   9  657.90    5.57   0 
  -1   1  -9  514.21    5.60   0 
  -1   1   7  927.87    6.91   0 
  -1   3 -11  364.85    4.77   0 
  -1   3   8   21.33    3.24   0 
  -1   4   8   46.63    3.27   0 
  -1   6   7  108.88    4.00   0 
  -1  10   2  165.93    4.26   0 
   0   0  -2 1251.46   13.27   0 
   0   1   3    6.81    3.37   0 
   0   2   4 2829.64   12.04   0 
  -6  -3  -4   11.46    2.95   0 
  -5  -3  -4  229.40    4.12   0 
  -5  -2  -7  450.31    4.94   0 
  -5   0  13  311.75    4.91   0 
  -4  -2  -7  307.63    4.34   0 
  -4  -1  -9  861.47    5.98   0 
  -4   1 -12  253.60    4.20   0 
  -3  -3  -2  832.06    6.89   0 
  -3  -2  -6  357.99    4.58   0 
  -3   4  12  213.68    4.07   0 
  -2   3  10  960.85    6.36   0 
  -2   4  10 1027.55    6.59   0 
  -2   8   8  318.96    4.63   0 
  -1  -1  -5 1740.32    9.30   0 
  -1   4 -12  175.68    4.61   0 
  -1   7   6  147.47    3.70   0 
  -1   8 -12   66.27    5.15   0 
  -1   8   5  138.77    3.89   0 
   0   5 -10  835.09    8.77   0 
   0   5   4  228.97    4.07   0 
   0   7   2  347.41    5.39   0 
   0   8   0  192.38    4.73   0 
  -6  -4   2  298.49    6.11   0 
  -6  -4   3  298.79    6.22   0 
  -4  -3  -4    7.12    2.96   0 
  -4  -2   9    6.74    4.06   0 
  -4   3  13  717.57    6.42   0 
  -4   4  13  188.59    4.46   0 
  -3  -3  -3 2003.05    9.78   0 
  -3  -1  -9  263.03    4.23   0 
  -3  -1   9 1078.98    8.66   0 
  -3   2 -13  568.49    5.36   0 
  -3   6  11   33.18    3.60   0 
  -2  -2  -5  509.69    5.07   0 
  -2  -1   7 2339.65   12.52   0 
  -2   3 -13  481.86    5.41   0 
  -2   6   9   13.45    3.68   0 
  -1   0  -8   21.14    3.44   0 
  -1   5   7  101.86    3.62   0 
  -1   9   3   26.88    3.88   0 
  -1  10   1  435.73    5.67   0 
   0   4   4  259.55    4.32   0 
  -6  -4   1  124.51    4.48   0 
  -6  -4   4  213.56    6.20   0 
  -6  -3  -5  370.15    4.81   0 
  -5  -4   1   16.94    3.68   0 
  -5  -4   2   96.94    4.92   0 
  -5  -2  -8  289.37    4.54   0 
  -5   3  14  140.57    3.75   0 
  -4  -1 -10  124.22    4.06   0 
  -3  -2  -7  601.62    5.42   0 
  -3   0 -11  387.52    4.51   0 
  -3   0  10   11.92    4.00   0 
  -2  -1  -8  319.48    4.52   0 
  -2   0 -10  168.69    3.72   0 
  -2   0   8 2180.46   10.76   0 
  -2   9   6    0.89    3.80   0 
  -1   2 -11   16.16    3.13   0 
  -1   2   7  914.51    6.52   0 
  -1   3   7 1111.44    7.24   0 
  -1   4   7  756.03    5.88   0 
  -1   6 -13  225.66    5.22   0 
   0   0  -4  821.61    8.46   0 
   0   4 -10 1043.47    8.55   0 
   0   8  -1   26.50    3.83   0 
  -7  -4   2  113.16    4.68   0 
  -7  -4   4  968.08   10.94   0 
  -6  -4   0  299.28    5.28   0 
  -5  -4   3  367.56    7.08   0 
  -3  -3  -4 1261.69    7.48   0 
  -3   2  11  556.86    5.29   0 
  -3   4  11  531.25    5.41   0 
  -2  -2  -6  270.80    4.74   0 
  -2   2   9  271.96    4.69   0 
  -2   5   9  325.66    4.35   0 
  -2   7   8  395.91    4.54   0 
  -2   8   7   45.00    3.14   0 
  -1  -1  -6 1197.60    7.30   0 
  -1   1 -10   14.58    3.03   0 
  -1   3 -12  158.87    4.09   0 
  -1   5 -13   45.36    4.20   0 
  -1   6   6  498.78    4.91   0 
  -1   7 -13  260.29    6.08   0 
  -1   7   5  242.37    4.77   0 
  -1   8   4   14.68    2.90   0 
  -1  10   0   71.16    4.17   0 
   0   6   2  273.05    5.12   0 
  -7  -2  11   17.37    5.21   0 
  -6  -4  -1  100.82    3.68   0 
  -6  -4   5    4.88    6.00   0 
  -6  -1  12   54.04    4.74   0 
  -6   0  13   11.69    3.81   0 
  -5  -4   4  144.10    6.34   0 
  -5  -3  -6  389.55    4.80   0 
  -4   0 -12   32.76    3.11   0 
  -4   0  11  183.78    4.77   0 
  -4   6  12  198.41    3.94   0 
  -3  -2  -8  446.95    5.15   0 
  -3  -2   7  121.66    5.52   0 
  -3  -1 -10  338.69    4.43   0 
  -3   1 -13  109.26    3.60   0 
  -3   3  11  714.86    5.60   0 
  -3   8   9   50.68    3.26   0 
  -2   2 -13  530.81    5.39   0 
  -2   3   9  226.71    3.89   0 
  -2   4   9 1961.43    8.42   0 
  -1   0   5 1821.97   11.32   0 
  -1   9   2    5.23    2.87   0 
   0   0  -5 1124.57    8.75   0 
   0   2  -9  346.73    5.12   0 
   0   7 -10  269.39    8.00   0 
   0   8  -2   45.60    4.08   0 
  -6   2  14    2.84    2.96   0 
  -5  -2  -9   99.42    3.51   0 
  -5  -1  11  775.56    8.23   0 
  -5   0  12  422.83    6.01   0 
  -5   2  13  374.74    5.41   0 
  -4  -4   1  406.60    6.12   0 
  -4  -3  -6  305.46    4.38   0 
  -4  -2  -9  126.97    3.53   0 
  -4  -1  10   60.69    4.17   0 
  -4   2  12 1274.02    7.54   0 
  -4   5  12  596.09    5.43   0 
  -3   0 -12  250.58    4.23   0 
  -3   6  10  288.39    4.34   0 
  -2   0 -11  779.95    5.76   0 
  -2   6   8  155.53    3.66   0 
  -2   9   5  147.05    4.32   0 
  -1  -1  -7 3844.29   11.99   0 
  -1   2 -12  294.85    5.08   0 
  -1   5   6  506.31    5.13   0 
  -1  10  -1   19.46    3.84   0 
   0   1  -8  651.29    6.46   0 
   0   3   3 2393.45   11.23   0 
   0   5 -11  999.86    8.73   0 
   0   7   0 1014.04    8.12   0 
  -6  -4  -3   13.30    3.68   0 
  -5  -4  -3   23.00    3.83   0 
  -5  -3  -7  383.87    4.69   0 
  -5   3  13   29.32    3.88   0 
  -5   4  13   23.34    4.10   0 
  -4  -4  -1  186.89    4.30   0 
  -4  -4   2   66.76    4.53   0 
  -4   3  12   65.09    3.33   0 
  -4   4  12    6.90    2.92   0 
  -3   7   9  606.59    5.95   0 
  -2  -3  -1 1428.97    9.25   0 
  -2  -3   0  176.91    4.95   0 
  -2  -2  -7  749.73    5.78   0 
  -2   1   8 1370.78    8.27   0 
  -2   7   7    4.43    2.90   0 
  -2  10   3  395.86    5.67   0 
  -1  -2  -1 2084.81   12.63   0 
  -1   1 -11  325.39    4.36   0 
  -1   2   6 1389.72    8.03   0 
  -1   3 -13  620.80    6.26   0 
  -1   4   6  809.94    6.12   0 
  -1   6   5  711.35    5.72   0 
  -1   8   3  278.13    4.57   0 
  -1   9   1  302.52    5.53   0 
   0   6   1  713.11    7.04   0 
   0   8  -3  242.75    5.57   0 
  -4  -4  -2  379.74    5.14   0 
  -4  -3  -7  157.59    3.76   0 
  -4   6  11  205.88    4.11   0 
  -3  -2  -9    9.26    2.89   0 
  -3  -1 -11  225.88    4.13   0 
  -3   2  10  945.94    6.77   0 
  -3   5  10  208.05    3.86   0 
  -3   8   8  484.57    5.09   0 
  -3   9   7  356.27    4.76   0 
  -2   1 -13  148.59    3.82   0 
  -2   2 -14  670.30    5.88   0 
  -2   5   8   14.22    2.95   0 
  -1  -1  -8  379.41    4.71   0 
  -1   0 -10   45.74    3.24   0 
  -1   3   6  775.20    6.12   0 
  -1   5 -14  323.76    5.65   0 
  -1   6 -14  391.55    6.31   0 
  -1  10  -2  228.82    5.19   0 
   0   2 -10   75.17    4.43   0 
   0   8  -4  508.26    8.01   0 
  -7  -1  12   67.59    4.55   0 
  -5  -4  -4  177.64    3.87   0 
  -4  -4  -3  270.42    4.66   0 
  -4  -2 -10  128.86    3.63   0 
  -4   1  11 1015.78    7.13   0 
  -3  -1   8  289.26    5.59   0 
  -3   0 -13  150.88    3.68   0 
  -3   0   9  759.85    6.81   0 
  -3   3  10  256.60    4.34   0 
  -3   4  10  310.19    4.29   0 
  -2  -2  -8  184.62    3.93   0 
  -2  -1   6  264.46    5.81   0 
  -2   0 -12  149.44    3.75   0 
  -2   0   7 1237.94    9.06   0 
  -2   2   8  750.82    5.93   0 
  -2   3 -15 1001.19    7.22   0 
  -2   4   8  501.85    5.04   0 
  -2   6   7  404.96    5.14   0 
  -1   4 -14  147.39    4.10   0 
  -1  10  -3   23.80    4.53   0 
   0   0  -7 5856.15   16.28   0 
   0   1  -9  290.27    4.39   0 
   0   3 -11   16.56    3.07   0 
   0   4   2 1250.35    8.81   0 
   0   7  -1  348.52    5.80   0 
   0   8  -7  337.06   10.67   0 
   0   8  -5  277.76    7.40   0 
  -7  -4   6   77.47    9.05   0 
  -6  -2  10  124.16    6.11   0 
  -5  -4  -5  741.67    6.82   0 
  -5  -4   5  158.68    8.57   0 
  -4  -4  -4  374.27    4.92   0 
  -4  -3  -8  166.18    3.96   0 
  -4   5  11  409.50    4.67   0 
  -4   7  10  194.60    3.98   0 
  -3  -3  -7  230.46    3.98   0 
  -3  -2 -10  164.87    3.77   0 
  -3   6   9 1099.36    6.67   0 
  -2  -3  -5  131.38    3.67   0 
  -2   3   8  907.26    6.26   0 
  -2   7   6  191.56    4.25   0 
  -2   8   5   18.12    2.95   0 
  -2  10   2  607.50    6.11   0 
  -1  -1  -9   14.38    3.74   0 
  -1   1 -12  695.32    5.67   0 
  -1   2 -13  201.05    3.93   0 
  -1   3 -14  431.42    5.63   0 
  -1   5   5 1179.18    7.10   0 
  -1   8   2  534.16    5.70   0 
  -1   9   0  645.00    6.88   0 
   0   2   2 4183.10   17.12   0 
   0   3   2  743.74    7.50   0 
   0   4 -12   68.34    4.10   0 
   0   5 -12  115.89    5.01   0 
   0   8  -6  473.24    9.77   0 
  -6   0  12   94.47    4.52   0 
  -5   2  12    1.08    3.72   0 
  -5   5  12   73.11    3.40   0 
  -4  -4  -5  492.48    5.72   0 
  -4  -2   8  142.29    6.00   0 
  -4   0  10 2484.85   11.41   0 
  -4   3  11    7.98    2.99   0 
  -4   4  11  329.40    4.42   0 
  -4   8   9  173.48    4.09   0 
  -3  -4  -2  776.46    7.10   0 
  -3   7   8  110.31    3.53   0 
  -3   8   7   75.45    4.00   0 
  -3   9   6  245.62    4.51   0 
  -2  -2  -9  186.24    3.78   0 
  -2  -1 -11  566.65    5.18   0 
  -2   1 -14  405.71    5.07   0 
  -2   2 -15   86.97    4.31   0 
  -1  -2  -6   85.90    3.27   0 
  -1   0 -11  721.19    5.83   0 
  -1   4   5 1007.15    7.09   0 
  -1   6   4 1957.02    8.77   0 
  -1   7   3 1740.93    8.65   0 
  -1  10  -4    3.32    4.50   0 
   0   1 -10   71.62    4.02   0 
   0   2 -11   26.46    3.28   0 
   0   5   1  686.63    6.91   0 
   0   7 -11   88.90    6.60   0 
  -6  -1  11   72.36    4.23   0 
  -6   3  13    7.95    2.82   0 
  -6   4  13   16.73    3.35   0 
  -5   0  11  810.03    7.38   0 
  -5   4  12  956.11    6.53   0 
  -4  -3  -9   41.07    3.44   0 
  -4   6  10  235.46    4.19   0 
  -3  -4  -3  383.07    5.31   0 
  -3  -4   0 1137.98    8.65   0 
  -3   5   9    9.04    3.02   0 
  -2  -3  -6  845.93    6.30   0 
  -2   0 -13   32.90    3.07   0 
  -2   5   7  423.86    4.82   0 
  -2   9   3  308.37    5.07   0 
  -1   2   5 1188.99    7.70   0 
  -1   3   5 1999.29    9.59   0 
  -1   9  -1  407.74    5.95   0 
  -1  10  -5  448.84    7.79   0 
   0   3 -12  124.60    3.87   0 
   0   6 -12  744.18    9.05   0 
   0   7  -2   74.05    4.19   0 
  -5  -2   9   45.54    4.90   0 
  -5   6  11  198.27    4.52   0 
  -4  -4  -6  126.68    3.73   0 
  -4  -1   9  202.00    5.21   0 
  -3  -4   1 1409.51   10.36   0 
  -3  -2 -11   79.75    3.53   0 
  -3   2   9 1147.62    7.42   0 
  -3   4   9    4.21    3.05   0 
  -2  -2 -10  878.44    6.04   0 
  -2  -1 -12  298.89    4.26   0 
  -2   4   7  644.01    6.04   0 
  -2   6   6  548.00    5.79   0 
  -2  10   1   30.64    3.20   0 
  -1  -1 -10  812.10    5.96   0 
  -1   0 -12  774.54    5.80   0 
  -1   0   4 1710.58   12.20   0 
  -1   1 -13   53.65    3.21   0 
  -1   2 -14  317.67    4.74   0 
  -1  10  -6  704.95   10.19   0 
   0  -1  -4 4206.72   15.67   0 
   0  -1  -3    6.53    3.33   0 
   0   0  -9  634.21    5.61   0 
  -6  -3   8  216.61    9.67   0 
  -6   1  12  166.39    4.88   0 
  -5  -1  10 1928.87   11.55   0 
  -4  -4  -7   83.41    4.04   0 
  -4   1  10 2257.01   10.56   0 
  -4   5  10  290.47    4.43   0 
  -4   7   9  157.46    3.86   0 
  -4   8   8  223.88    4.04   0 
  -3  -4  -5  868.53    6.46   0 
  -3   6   8   56.97    3.22   0 
  -3   9   5  359.91    4.69   0 
  -2   0 -14   27.36    3.80   0 
  -2   2   7 1456.03    8.54   0 
  -2   3   7 2112.87    9.29   0 
  -2   8   4   49.62    3.19   0 
  -1  -2  -8 2653.56    9.98   0 
  -1   5   4 4261.76   12.79   0 
  -1   7   2 1152.03    8.06   0 
  -1  10  -7  429.12    9.76   0 
   0  -1  -6  180.15    4.04   0 
   0   1   1 5863.34   27.99   0 
   0   2 -12  239.76    4.37   0 
   0   4 -13   37.00    4.06   0 
   0   4   1 2541.65   12.43   0 
   0   5 -13   72.42    4.14   0 
   0   6  -1 1515.21   10.13   0 
  -7  -2  10  246.17    7.12   0 
  -7   0  12  317.24    6.00   0 
  -6  -5   1   79.15    4.90   0 
  -6   5  12   12.48    3.12   0 
  -5  -5  -1   70.43    4.34   0 
  -5   1  11  112.78    4.49   0 
  -5   5  11  101.87    3.36   0 
  -5   7  10  255.51    4.28   0 
  -4  -4   4  114.12    7.09   0 
  -4   4  10  653.20    5.53   0 
  -3  -4  -6  745.10    6.08   0 
  -3  -2 -12   50.26    3.22   0 
  -3   0   8  894.49    7.81   0 
  -3   7   7    3.70    2.91   0 
  -2  -2 -11  139.41    3.82   0 
  -2   9   2  343.57    5.43   0 
  -2  10   0   49.14    3.96   0 
  -1  -1 -11  911.11    6.13   0 
  -1   1 -14   49.29    3.98   0 
  -1   6   3 1733.73    8.66   0 
   0   3 -13  556.45    5.82   0 
   0   5   0 1174.20    9.13   0 
   0   7  -3  550.22    7.30   0 
  -7  -1  11  231.92    5.65   0 
  -6   2  12  147.60    3.95   0 
  -6   3  12  527.88    5.81   0 
  -6   4  12  161.14    3.97   0 
  -5  -5  -2   53.37    3.34   0 
  -5  -5   0  192.72    5.02   0 
  -5   4  11  372.63    4.72   0 
  -4   2  10   28.53    3.15   0 
  -4   3  10   17.80    2.85   0 
  -4   6   9  392.17    4.85   0 
  -3  -4   2 2480.93   15.34   0 
  -3  -3 -10  218.14    4.05   0 
  -3   5   8   90.39    3.38   0 
  -3  10   3  226.85    4.38   0 
  -2  -1 -13  169.63    3.94   0 
  -1  -2  -9 1879.28    8.43   0 
  -1   0 -13  529.35    5.24   0 
  -1   2 -15   52.63    3.49   0 
  -1   4   4  570.09    5.66   0 
   0  -1  -8 2781.01   10.52   0 
   0   1 -12  802.17    6.71   0 
   0   3   1  374.13    6.17   0 
   0   6 -13  218.82    6.25   0 
   0   7 -12  274.26    8.50   0 
  -6  -5   2   61.87    4.95   0 
  -6   0  11  233.49    5.21   0 
  -5  -5  -4  418.88    5.52   0 
  -5  -5   1  372.52    6.12   0 
  -5   3  11  523.50    5.27   0 
  -4  -5  -2  190.10    5.08   0 
  -4   7   8  349.64    4.89   0 
  -3  -2   6  869.23   11.80   0 
  -3   9   4  118.31    4.43   0 
  -2  -2 -12  118.28    4.24   0 
  -2   0   6  445.95    6.31   0 
  -2   6   5  564.02    5.81   0 
  -1  -3  -6  937.43    7.00   0 
  -1  -2 -10 1119.19    6.78   0 
  -1  -1 -12  108.99    3.46   0 
  -1   1   4 2377.73   12.76   0 
   0   0 -11  774.41    6.05   0 
   0   2 -13  331.43    4.88   0 
   0   4 -14   60.93    4.46   0 
   1   3  -7 3798.83   20.40   0 
  -7   1  12   56.96    3.78   0 
  -5   6  10  287.56    4.42   0 
  -4  -5   0  885.94    8.58   0 
  -4   0   9 2735.68   12.48   0 
  -4   5   9  256.00    4.20   0 
  -4   9   6   39.05    3.23   0 
  -3  -4  -8  135.76    3.74   0 
  -3  -3 -11   62.66    3.20   0 
  -3  -1   7  510.64    7.07   0 
  -3   1   8 1366.42    8.13   0 
  -3   4   8  247.08    4.11   0 
  -3   6   7   11.11    3.22   0 
  -3   7   6   87.48    3.93   0 
  -3   8   5  913.83    6.88   0 
  -2  -4  -5  115.65    3.51   0 
  -2  -3 -10  661.81    5.61   0 
  -2  -2   4 2061.32   26.07   0 
  -2  -1 -14   60.05    3.51   0 
  -2   9   1  147.34    4.46   0 
  -1  -3  -7   31.65    3.70   0 
  -1   0 -14   87.35    3.58   0 
  -1   1 -15   10.62    3.19   0 
  -1   2   4 1615.55    9.71   0 
  -1   3   4    7.78    2.90   0 
  -1   5   3  683.68    6.02   0 
  -1   7   1  384.79    5.15   0 
  -1   9  -3   33.06    4.00   0 
   0   3 -14    5.95    3.17   0 
   0   5 -14  541.03    6.99   0 
   0   7  -4 1074.88   10.76   0 
   1   2  -7  504.76    7.01   0 
   1   2  -6  952.71   10.41   0 
   1   3  -8 1393.18   11.25   0 
   1   3  -6 1664.71   16.77   0 
  -7   2  12  203.99    5.03   0 
  -6  -5   3   15.45    5.12   0 
  -5   0  10 1921.33   10.39   0 
  -5   5  10   94.30    4.05   0 
  -5   7   9  132.16    4.01   0 
  -4  -5  -5  296.09    4.59   0 
  -4  -3   6 1315.43   20.10   0 
  -3   2   8 1909.99    9.03   0 
  -3   3   8 1829.08    8.60   0 
  -3  10   2 1090.91    7.52   0 
  -1   6   2  388.03    5.06   0 
  -1   8  -1 1055.51    8.23   0 
   0  -1 -10  540.97    5.34   0 
   0   0 -12  512.75    5.80   0 
   0   1 -13  237.98    4.34   0 
   0   2 -14  408.85    5.65   0 
   0   6  -2 1119.57    9.39   0 
   1   2  -8 3899.19   16.29   0 
   1   3  -9   16.89    3.67   0 
   1   4  -8   82.91    5.92   0 
  -7   3  12  530.85    5.80   0 
  -6  -2   9  141.44    6.13   0 
  -6  -1  10  767.65    8.08   0 
  -6   1  11  243.53    5.49   0 
  -6   5  11  296.47    4.57   0 
  -5  -3   7  163.90    9.00   0 
  -5   8   8  192.85    3.99   0 
  -4  -5  -6  163.22    4.03   0 
  -4  -5   1 1081.35    9.73   0 
  -4   4   9    4.35    2.98   0 
  -4   6   8   31.46    3.41   0 
  -3   5   7 1198.73    6.97   0 
  -2  -2 -13  198.25    3.99   0 
  -2   1   6 1109.89    8.11   0 
  -2   2   6 2976.90   12.01   0 
  -2   3   6 1933.68    9.10   0 
   0  -2  -5 2465.14   10.66   0 
   0   4 -15  271.76    5.57   0 
   0   4   0 1819.77   11.38   0 
   0   5  -1  861.79    8.34   0 
   0   6 -14  226.79    5.79   0 
   1   2  -9 1673.00   10.33   0 
   1   3 -10   18.70    4.40   0 
   1   4  -9  283.18    7.07   0 
   1   4  -7  732.86   13.66   0 
  -7  -3   8  110.69    8.14   0 
  -6   2  11  300.01    5.16   0 
  -6   3  11  156.08    4.60   0 
  -6   4  11  255.96    4.41   0 
  -5   1  10    5.38    3.95   0 
  -5   4  10  126.53    3.73   0 
  -4  -5  -7   85.72    3.63   0 
  -4  -1   8  864.48    8.89   0 
  -4   1   9 1614.87    8.98   0 
  -4   2   9  990.08    7.18   0 
  -4   3   9  365.02    4.74   0 
  -4   7   7  110.07    4.25   0 
  -4   9   5   42.24    3.32   0 
  -3  -5  -5  219.80    4.78   0 
  -3  -5  -4   36.80    3.34   0 
  -3   9   3  796.60    6.43   0 
  -2   5   5 1417.45    7.71   0 
  -2   8   2  113.58    3.92   0 
  -1  -3  -9 1902.03    8.39   0 
  -1  -1 -14  540.98    5.87   0 
  -1   4   3  746.86    6.88   0 
  -1   9  -4   42.26    3.98   0 
   0  -2  -4 2595.35   11.73   0 
   0  -1 -11 1322.97    7.52   0 
   0   3 -15    9.38    3.22   0 
   0   5 -15  369.68    6.44   0 
   0   7 -13  211.12    7.45   0 
   1   1  -7 1572.21   10.21   0 
   1   1  -6 1303.56   10.41   0 
   1   2 -10  481.37    6.53   0 
   1   2  -5 1334.82   14.27   0 
  -6   6  10  288.35    4.26   0 
  -5  -1   9  566.82    7.16   0 
  -5   2  10  148.20    4.13   0 
  -5   3  10  718.67    5.95   0 
  -5   6   9  182.60    3.88   0 
  -4   8   6  395.99    4.73   0 
  -3  -5  -6  872.93    6.74   0 
  -3   4   7 1750.60    8.84   0 
  -3   7   5   35.45    3.77   0 
  -3   8   4 1641.35    8.20   0 
  -3  10   1  246.07    4.81   0 
  -2  -3 -12  112.40    3.70   0 
  -2   6   4 1794.43    8.66   0 
  -2   7   3  144.00    3.76   0 
  -2   9   0   99.23    3.90   0 
   0  -2  -3 4836.11   17.18   0 
   0   2 -15  237.88    4.50   0 
   0   7  -5  759.48   10.35   0 
   1   1  -9 2638.78   11.82   0 
   1   3 -11  526.96    6.72   0 
   1   4 -10  847.37    9.44   0 
  -6   7   9  174.16    4.59   0 
  -5   7   8  268.08    4.38   0 
  -5   9   6   79.28    3.50   0 
  -4  -2   7  103.27    5.81   0 
  -4   5   8   25.47    3.23   0 
  -4  10   3   12.20    3.22   0 
  -3  -5  -7  558.34    5.63   0 
  -3  -4   3 1221.10   14.07   0 
  -3   0   7 1281.96    9.41   0 
  -2   4   5 3821.05   12.53   0 
  -1  -2 -13   57.37    3.48   0 
  -1   5   2  356.32    4.97   0 
  -1   6   1 1177.06    8.40   0 
   1   1  -5  780.54    9.27   0 
   1   4 -11  200.12    5.78   0 
  -7  -1  10  196.16    5.55   0 
  -7   1  11  125.23    4.15   0 
  -7   4  11  183.17    4.22   0 
  -6   0  10  275.72    5.39   0 
  -6   5  10  129.09    3.69   0 
  -5   5   9  304.71    4.34   0 
  -5   8   7  229.80    4.28   0 
  -3  -5  -8  514.56    5.38   0 
  -3  -5   0 1239.34    9.47   0 
  -3   3   7 1349.90    7.74   0 
  -3   9   2 1025.85    7.56   0 
  -2   8   1  322.73    5.48   0 
  -2  10  -3  245.65    5.33   0 
  -1  -4  -5  729.77    5.97   0 
  -1   0   3  515.63    8.55   0 
  -1   3   3  272.10    4.71   0 
  -1   9  -5    6.71    3.83   0 
   0   0 -14  826.02    6.57   0 
   0   1 -15  808.62    6.41   0 
   0   2 -16    6.74    3.84   0 
   0   3 -16   21.49    3.37   0 
   0   3   0   48.35    4.38   0 
   1   0  -7 2919.34   12.68   0 
   1   2 -12  254.77    5.20   0 
   1   3 -12   35.62    3.88   0 
   1   3  -5  260.56   12.24   0 
  -7  -2   9   87.68    5.49   0 
  -7   2  11  198.77    4.53   0 
  -7   3  11  375.80    5.16   0 
  -6  -5   4   13.46    6.10   0 
  -5  -6  -2   63.84    4.29   0 
  -4   4   8  479.30    5.18   0 
  -4   6   7  201.03    4.10   0 
  -4   8   5  553.75    5.83   0 
  -4   9   4   91.76    3.61   0 
  -3   2   7 1681.02    8.89   0 
  -3  10   0   40.17    3.61   0 
  -2  -5  -6   45.92    3.79   0 
  -2  -4 -11   98.11    3.63   0 
  -2  -4   1  666.34    8.53   0 
  -2   5   4 4528.41   13.84   0 
  -2   9  -1   61.91    4.28   0 
   1   0  -6 1749.19   10.76   0 
   1   4 -12  108.33    5.15   0 
  -6   1  10  199.51    4.92   0 
  -6   4  10  221.05    4.22   0 
  -6   6   9  378.99    4.75   0 
  -5   0   9  384.30    5.97   0 
  -5   4   9  171.17    3.90   0 
  -5   6   8  408.41    4.73   0 
  -4  -6  -3   73.04    4.34   0 
  -4   0   8  356.16    5.41   0 
  -4   3   8 1753.62    9.01   0 
  -4   7   6  595.22    5.40   0 
  -4  10   2  276.62    4.64   0 
  -3   6   5  220.17    4.72   0 
  -3   8   3 1039.66    7.15   0 
  -2  -5  -7  328.92    4.53   0 
  -2   0   5  830.33    8.54   0 
  -2   3   5 3353.13   12.11   0 
  -1  -4  -9   12.12    3.11   0 
  -1   2   3 1230.56    9.12   0 
  -1   7  -1   13.16    3.98   0 
   0  -1 -14  202.44    4.39   0 
   0   0 -15   83.80    3.63   0 
   0   1 -16  158.31    4.09   0 
   0   5  -2  908.26    9.54   0 
   1   1 -12  307.64    4.64   0 
   1   2 -13  153.21    4.63   0 
   1   3 -13  214.03    5.15   0 
  -7   5  10  450.90    5.94   0 
  -6   2  10  402.64    5.10   0 
  -6   3  10  353.05    4.85   0 
  -6   7   8  412.98    5.45   0 
  -5  -6   0  153.95    5.56   0 
  -5   1   9 1230.57    8.53   0 
  -5   3   9  101.14    3.76   0 
  -5   7   7  127.33    3.66   0 
  -5   8   6  133.52    3.88   0 
  -5   9   5   12.54    3.15   0 
  -4  -6  -2  139.86    4.66   0 
  -4   1   8  480.43    6.22   0 
  -4   2   8 2576.54   10.84   0 
  -3  -5   1 1518.01   11.47   0 
  -3   7   4 1088.82    6.83   0 
  -2  -5  -9  147.76    4.48   0 
  -2   2   5  249.29    4.75   0 
  -2  10  -4  536.95    6.83   0 
  -1  -4 -10  308.61    4.43   0 
  -1   1   3 1587.76   11.67   0 
  -1   4   2 2784.95   12.55   0 
   0  -3 -10  465.01    5.48   0 
   0  -3  -9  754.96    5.84   0 
   0  -3  -4 3195.15   12.52   0 
   0   4  -1  109.83    4.49   0 
   0   7  -6 1318.33   14.16   0 
   1  -1  -7  923.89    7.15   0 
   1   0 -12 1160.50    7.79   0 
   1   0  -5 1785.99   11.52   0 
   1   4 -13  435.99    6.54   0 
   1   5 -10  653.90   11.39   0 
  -7   0  10   95.10    4.47   0 
  -6  -1   9  127.38    4.83   0 
  -5   2   9 1243.72    7.81   0 
  -4  -6  -1  213.05    5.26   0 
  -4   5   7  337.56    4.56   0 
  -3   4   6 1632.22    8.42   0 
  -3   9   1   16.65    3.19   0 
  -3  10  -1  242.07    5.51   0 
  -2   1   5  220.92    4.76   0 
  -2   8   0  548.90    6.43   0 
  -1   6   0  951.70    8.21   0 
   0  -1 -15   -0.52    3.13   0 
   1  -1 -10  588.98    5.47   0 
   1  -1  -6 2943.24   12.72   0 
   1   2 -14  132.08    4.75   0 
   1   5 -11  470.79    9.09   0 
   1   5  -9 1091.31   16.53   0 
  -6   5   9  383.01    4.83   0 
  -5   5   8  138.45    3.81   0 
  -4   6   6  778.74    5.92   0 
  -4   8   4  306.47    5.21   0 
  -4  10   1  163.26    4.69   0 
  -3  -6  -4  313.72    4.96   0 
  -3  -6  -3   35.50    4.13   0 
  -3  -1   6  221.69    5.55   0 
  -2  -5 -10   45.39    3.36   0 
  -2   4   4 2109.34    9.77   0 
  -2  10  -5  373.19    6.79   0 
  -1   5   1 1093.84    7.97   0 
   0  -3  -3 2362.11   12.12   0 
   0   6  -4  838.90   10.10   0 
   1  -1 -11  270.25    4.35   0 
   1   0 -13  409.64    5.17   0 
   1   1  -4  364.43    7.80   0 
   1   4 -14   35.25    4.40   0 
  -7   1  10  121.45    4.19   0 
  -7   2  10  334.11    5.56   0 
  -7   3  10  315.96    4.67   0 
  -7   6   9  319.55    4.70   0 
  -6   4   9  313.23    5.14   0 
  -6   6   8  471.74    5.63   0 
  -5   6   7  715.08    6.39   0 
  -5   9   4   15.00    3.81   0 
  -4  -5   3  188.05    7.69   0 
  -4   4   7 1421.16    7.75   0 
  -4   7   5 1358.09    7.53   0 
  -3  -6  -2  202.64    4.93   0 
  -3   3   6 1873.51    9.20   0 
  -3   5   5 1244.49    7.48   0 
  -3   8   2   26.80    3.29   0 
  -2  -3   3 1408.80   23.85   0 
  -2   7   1  391.85    5.62   0 
  -1  -4 -12  122.06    3.80   0 
  -1   9  -7  376.84    7.87   0 
   0  -3 -12  293.99    4.44   0 
   1  -1 -12  832.03    6.40   0 
   1  -1  -5 1197.81    8.79   0 
   1   0 -14 1112.46    7.68   0 
   1   3 -15  528.42    6.85   0 
  -6  -2   8  237.90    6.84   0 
  -6   0   9  412.82    6.05   0 
  -5  -5   4   27.37    7.26   0 
  -5   4   8  330.23    4.78   0 
  -5   7   6  391.64    4.70   0 
  -5   8   5  345.53    4.60   0 
  -4  -1   7  395.82    6.51   0 
  -3   6   4   30.56    3.25   0 
  -3   7   3 1183.69    7.21   0 
  -3  10  -2  245.83    5.39   0 
  -1   7  -2   47.79    4.19   0 
  -1   8  -4  847.89    8.42   0 
   0  -4  -8   44.03    3.13   0 
   0  -4  -7  646.85    5.67   0 
   0  -2 -15   20.02    3.21   0 
   1  -2 -10   16.32    3.08   0 
   1  -2  -9  394.03    4.88   0 
   1  -2  -8 1246.65    7.66   0 
   1   0  -4 1718.49   12.64   0 
   1   2  -4  783.14   16.33   0 
   1   4 -15  116.03    5.31   0 
   1   5 -13    5.39    4.32   0 
  -8   1  10   13.61    3.50   0 
  -8   3  10  365.83    5.30   0 
  -7  -1   9  126.69    4.95   0 
  -6   3   9  344.43    4.71   0 
  -6   7   7  291.95    4.40   0 
  -6   8   6   78.19    3.69   0 
  -4   3   7 1359.95    8.14   0 
  -3   0   6   60.02    4.37   0 
  -3   2   6 2198.15   10.76   0 
  -3   9   0  285.18    4.70   0 
  -2  -6  -8   20.30    4.18   0 
  -2  -6  -7    7.44    3.26   0 
  -2  -6  -6  142.23    3.95   0 
  -2  -5   0  964.01    9.27   0 
  -2   3   4   12.48    3.53   0 
  -2   8  -1  328.19    5.75   0 
  -2   9  -3   45.88    4.13   0 
  -2  10  -6   32.66    4.84   0 
  -1  -5 -10    6.12    2.85   0 
  -1   3   2 1917.14   11.05   0 
   0  -4 -10  211.62    4.34   0 
   0  -4  -5  854.95    6.45   0 
   1  -2 -11  728.72    5.97   0 
   1  -2  -6 1244.57    8.03   0 
   1   0 -15    9.89    3.03   0 
   1   2 -16  730.51    7.74   0 
  -6  -3   7  375.49    9.45   0 
  -6   1   9  619.36    6.35   0 
  -6   2   9  238.51    4.65   0 
  -6   5   8  573.93    5.65   0 
  -5   3   8  937.10    6.82   0 
  -5   5   7 1312.52    7.78   0 
  -4  -6   1  590.44    8.36   0 
  -4   5   6  419.19    4.95   0 
  -4   8   3 1848.65    9.13   0 
  -3  -5   2  610.18    8.96   0 
  -3   1   6 1022.50    8.09   0 
  -1  -5 -11   61.44    3.35   0 
  -1  -5  -3  172.03    4.26   0 
  -1  -3   1 1720.43   15.17   0 
  -1   9  -8   18.09    5.02   0 
   0  -4 -11   52.52    3.37   0 
   0  -3 -14   23.39    3.14   0 
   0   7  -7  832.95   12.65   0 
   1  -2 -12  116.20    3.70   0 
   1   1 -16   78.35    4.08   0 
   1   5 -14    6.27    4.69   0 
  -7  -4   6   81.11    9.90   0 
  -7   4   9  476.67    5.43   0 
  -5  -6   2  127.49    6.63   0 
  -5   0   8  107.39    4.08   0 
  -5   1   8  978.83    7.94   0 
  -5   2   8  919.58    7.20   0 
  -3   4   5 1991.13    9.42   0 
  -3   8   1   65.49    3.78   0 
  -2  -6  -3   52.00    3.63   0 
  -2  -4   2 1363.92   13.46   0 
   0  -4 -12  176.50    4.05   0 
   0   5  -3 2472.96   15.87   0 
   1  -3 -10 1222.00    7.35   0 
   1  -3  -8   15.03    3.18   0 
   1  -2  -5 1096.30    7.78   0 
   1  -1  -4 2475.16   13.25   0 
   1   4 -16   61.80    4.56   0 
  -7  -2   8  384.73    7.86   0 
  -7   0   9  211.18    5.46   0 
  -7   3   9  139.76    4.13   0 
  -7   7   7  153.39    3.97   0 
  -6   9   4  690.64    6.18   0 
  -5   7   5  679.68    6.19   0 
  -5   8   4   76.82    3.50   0 
  -5  10   1    0.37    4.08   0 
  -3  -6   0  525.73    7.26   0 
  -3   5   4  778.86    6.75   0 
  -3   9  -1  414.68    6.06   0 
  -2  -6  -2  597.20    7.00   0 
  -2   7   0  378.32    5.69   0 
  -2  10  -7  433.38    7.33   0 
  -1  -4   0   73.16    4.35   0 
  -1   5   0  680.88    7.17   0 
  -1   8  -5  150.91    5.84   0 
   0   3  -1   78.15    4.79   0 
   1  -3 -11  543.51    5.33   0 
   1  -2 -14   14.63    3.25   0 
  -8   0   9   95.06    4.77   0 
  -8   4   9  444.25    5.61   0 
  -7   1   9  118.56    4.94   0 
  -7   2   9  171.49    4.16   0 
  -7   5   8  361.78    5.50   0 
  -6   4   8  299.14    4.51   0 
  -6   7   6  144.15    3.78   0 
  -6   8   5   14.33    3.37   0 
  -5  -2   7  257.30    6.99   0 
  -5   4   7  216.71    4.41   0 
  -4  -7  -2   21.88    4.33   0 
  -4   4   6  264.44    4.56   0 
  -4  10  -1   71.96    3.75   0 
  -3  -7  -4  435.54    6.22   0 
  -3   7   2    7.22    3.07   0 
  -2   9  -4  216.94    5.54   0 
  -1  -6  -7    5.34    3.24   0 
  -1   7  -3 1025.70    8.98   0 
  -1   9  -9  114.65    6.55   0 
   0  -5  -9 2499.01   10.12   0 
   0  -5  -8    1.83    3.00   0 
   0  -5  -7    9.34    3.13   0 
   0  -4  -3   20.73    3.25   0 
   0   4  -2 1490.75   13.08   0 
   1  -3 -12  371.19    4.96   0 
  -7  -3   7  409.73    9.84   0 
  -6  -1   8  285.29    6.04   0 
  -6   3   8  480.07    6.04   0 
  -4   8   2  314.18    5.16   0 
  -3   3   5 3146.22   12.11   0 
  -2   6   1  424.36    5.22   0 
  -2   8  -2  135.54    4.24   0 
  -1  -6 -10   68.60    3.57   0 
   0  -5 -11   25.31    3.43   0 
   0   6  -5 1740.51   14.59   0 
   2   0 -11  351.90    5.63   0 
   2   1 -12  876.93    7.83   0 
  -8   1   9  162.35    4.78   0 
  -8   2   9   25.79    3.62   0 
  -7   6   7   25.95    3.49   0 
  -6   9   3  368.87    5.62   0 
  -5   5   6 1748.13    8.83   0 
  -5   9   2  273.20    4.56   0 
  -4   7   3  546.59    6.13   0 
  -3   8   0  321.60    5.71   0 
  -3  10  -4   83.96    4.03   0 
  -2  -7  -7   85.63    4.53   0 
  -2  -7  -6  252.98    5.33   0 
  -2  -6  -1  132.77    4.84   0 
  -2  -5   1 1699.11   12.65   0 
  -2   0   4 1359.23   11.85   0 
  -2   1   4 1332.89   10.01   0 
  -1   9 -10  214.21    8.59   0 
   0  -5 -12    3.15    3.15   0 
   1  -4 -11  224.91    4.41   0 
   1  -3  -5 1924.98    9.74   0 
   2  -1 -11  396.46    5.50   0 
   2   0 -12  733.38    6.49   0 
   2   0 -10  477.31    5.73   0 
   2   0  -9 3925.60   14.67   0 
   2   2 -12    7.89    4.08   0 
  -7   7   6  120.97    4.03   0 
  -6   1   8   78.79    4.85   0 
  -6   2   8  413.73    5.49   0 
  -6   6   6  416.60    4.95   0 
  -6   8   4   66.54    4.38   0 
  -4  -6   2  641.41    9.96   0 
  -4   3   6 1734.74    9.04   0 
  -4   6   4 1858.00    8.93   0 
  -4   9   0  292.49    4.81   0 
  -4  10  -2  167.55    5.27   0 
  -3  -7  -2   65.84    4.49   0 
  -2  -7  -5   73.19    3.78   0 
  -1  -5  -1  345.56    5.55   0 
   0   7  -8  304.25    9.65   0 
   1  -4 -12  263.99    4.50   0 
   1  -4  -7  738.88    6.25   0 
   1   0  -3  520.75    9.13   0 
   2  -1 -13  467.04    5.72   0 
   2  -1 -12   15.78    3.27   0 
   2  -1  -9  336.45    5.22   0 
   2   1 -14  621.85    6.58   0 
   2   2 -14  191.06    5.21   0 
  -7  -1   8  435.74    7.22   0 
  -5  -1   7  239.05    6.27   0 
  -5   6   5  581.39    5.66   0 
  -3   2   5  740.25    6.89   0 
  -3   7   1  253.67    5.09   0 
  -2   3   3   30.40    3.27   0 
  -2   7  -1 1012.15    8.31   0 
  -2   9  -5 1112.21    9.34   0 
  -1   1   2 1913.51   15.06   0 
  -1   6  -2  520.47    6.79   0 
  -1   8  -6   71.26    4.66   0 
   0  -4  -2 1255.86    9.14   0 
   1  -4 -13   12.45    3.30   0 
   1  -1  -3 1578.36   12.13   0 
   2  -2 -12  424.39    5.58   0 
   2  -2 -11 1455.49    8.48   0 
   2  -2 -10  453.18    5.82   0 
   2  -1  -8 1359.60    8.89   0 
   2   0 -15  164.48    4.33   0 
   2   1 -15  300.26    5.23   0 
  -8  -1   8   15.40    4.28   0 
  -5   2   7  581.68    5.85   0 
  -4   2   6 1241.14    8.20   0 
  -3   5   3   66.33    3.65   0 
  -3   6   2 1841.44    9.52   0 
  -3  10  -5   75.65    4.79   0 
  -2  -7  -3  144.94    5.22   0 
   0  -6  -7   27.18    3.23   0 
   1  -4 -14  127.15    4.10   0 
   1  -3  -4   17.90    3.19   0 
   1   6 -14  233.67    9.45   0 
   1   6 -13   47.09    7.79   0 
   1   6 -12  361.18   14.98   0 
   2  -2 -13  274.09    4.51   0 
   2  -2  -9  245.54    4.37   0 
   2   0 -16  233.89    5.48   0 
   2   1 -16   10.64    4.05   0 
   2   1  -8  871.86    8.55   0 
   2   2  -9  778.68    8.97   0 
   2   3 -13  142.02    5.55   0 
   2   3 -12  181.68    5.83   0 
  -8   3   8   18.71    4.31   0 
  -7   0   8   16.27    4.24   0 
  -7   1   8   66.41    4.69   0 
  -7   2   8  573.73    6.11   0 
  -6   9   2   29.41    3.60   0 
  -5  -3   6  281.77    9.25   0 
  -5   1   7  466.02    6.08   0 
  -5  10  -1   10.12    3.27   0 
  -4   4   5  121.83    4.00   0 
  -4   8   1   38.71    3.59   0 
  -3  -7  -1  148.27    5.10   0 
  -3   1   5   54.38    3.84   0 
  -2  -6   0   17.65    4.09   0 
  -2   6   0  743.66    7.19   0 
  -1  -6  -2  203.48    5.17   0 
  -1   5  -1 1649.06   10.94   0 
   0  -6  -6  388.77    5.02   0 
   0  -5  -3  773.73    6.70   0 
   1  -5 -11  364.99    4.94   0 
   1  -5 -10  487.61    5.42   0 
   1  -5  -9 2499.06   10.14   0 
   2  -3 -11  385.71    5.46   0 
   2  -2 -14   45.54    3.62   0 
   2  -1 -16  168.02    4.94   0 
   2   3 -14   56.20    4.52   0 
   2   3 -11 1519.59   12.22   0 
  -8   0   8  103.72    5.03   0 
  -8   5   7   26.93    3.56   0 
  -7   7   5  259.05    4.60   0 
  -7   8   4  403.21    5.31   0 
  -6   8   3  122.73    3.95   0 
  -5   8   2  148.43    3.99   0 
  -4  -1   6   11.65    4.07   0 
  -4   1   6  730.69    6.88   0 
  -4   5   4   92.47    3.84   0 
  -4   7   2  158.97    3.95   0 
  -4   9  -1  283.67    4.81   0 
  -3  -1   5 2222.36   15.05   0 
  -3   0   5  271.71    5.91   0 
  -3   9  -3  252.94    5.28   0 
  -2   9  -6 1315.56   10.45   0 
  -1  -7  -5  187.16    4.47   0 
   1  -5 -13   35.24    3.55   0 
   1  -5  -7   95.25    3.81   0 
   2  -3 -12  918.50    6.72   0 
   2  -3 -10  917.85    6.84   0 
   2  -2 -15  142.55    4.26   0 
   2  -1  -7  594.34    6.45   0 
   2   0  -7 1209.08    9.23   0 
   2   3 -15  679.02    8.09   0 
  -8   1   8  613.94    6.88   0 
  -8   6   6  436.33    5.54   0 
  -7   4   7  399.78    5.15   0 
  -6   7   4    9.04    3.33   0 
  -5   5   5 1406.28    7.98   0 
  -5   6   4 1924.08    9.49   0 
  -5   7   3 1064.55    7.08   0 
  -4   0   6  342.71    5.67   0 
  -4   6   3    8.49    3.33   0 
  -3   3   4  805.25    6.95   0 
  -3  10  -6   75.34    4.87   0 
  -2  -7  -2   12.17    3.52   0 
  -1  -7  -4  125.09    4.86   0 
  -1  -5   0  933.14    9.09   0 
  -1  -4   1 4155.81   20.59   0 
  -1   8  -7  182.85    6.39   0 
   0   5  -4 1170.21   12.36   0 
   2  -3 -14   78.09    3.65   0 
   2  -2  -7 1523.39    8.95   0 
   2   3 -16  733.62    8.57   0 
   2   3 -10  682.47    9.47   0 
  -8   4   7  151.45    5.05   0 
  -6   2   7   21.78    3.66   0 
  -5   9   0   95.69    3.93   0 
  -5  10  -2    5.91    3.63   0 
  -4   3   5  171.23    4.67   0 
  -4  10  -4  149.67    5.13   0 
  -3  -5   3  367.47   10.19   0 
  -3   7   0  358.41    5.24   0 
  -2   7  -2  146.27    5.05   0 
  -1   0   2 5918.72   32.35   0 
   0  -7  -9   63.08    3.77   0 
   0  -7  -8 1564.23    9.26   0 
   0  -6  -4  983.70    7.58   0 
   0  -5  -2 2403.01   12.00   0 
   1  -4  -4  586.81    6.23   0 
   2  -3 -15   69.82    3.77   0 
   2   1  -7 2392.67   14.14   0 
  -7   3   7  513.87    5.77   0 
  -7   5   6  272.42    4.61   0 
  -6   1   7  181.96    5.19   0 
  -4  -7   1  181.43    6.70   0 
  -4   8   0  781.98    6.66   0 
  -3   4   3 3100.48   12.53   0 
  -3   9  -4  277.90    6.05   0 
  -2   8  -4  286.99    5.84   0 
  -1  -7  -3   81.30    4.79   0 
  -1  -6  -1  303.77    6.10   0 
   0  -7  -7  552.32    6.00   0 
   1  -6 -11  216.91    4.49   0 
   1  -6 -10  199.70    4.37   0 
   1  -6  -9  633.98    5.93   0 
   1  -6  -8  987.73    7.13   0 
   2  -2  -6 2920.02   12.90   0 
  -8   3   7  390.25    5.99   0 
  -8   5   6   42.42    3.75   0 
  -7   6   5  102.10    3.85   0 
  -7   7   4  115.52    4.04   0 
  -6   0   7  398.59    6.49   0 
  -5   2   6  835.91    7.42   0 
  -5   4   5 1445.39    8.52   0 
  -5   8   1  344.84    5.19   0 
  -3   5   2   75.66    3.65   0 
  -3   6   1 1276.66    8.13   0 
  -3  10  -7   71.85    4.89   0 
  -2  -8  -4   66.64    4.77   0 
  -2  -7  -1    8.04    4.15   0 
  -2   9  -7  313.32    6.61   0 
  -1   6  -3 2295.03   13.28   0 
  -1   7  -5  783.21    9.15   0 
   0  -7  -6   88.83    3.82   0 
   0  -6  -3  808.28    7.51   0 
   0   7  -9  280.24    9.72   0 
   2   0  -6  418.14    6.58   0 
   2   4 -14  321.35    7.54   0 
   2   4 -13   33.79    5.27   0 
  -8  -1   7    4.86    4.63   0 
  -8   6   5  503.79    5.80   0 
  -7  -1   7   73.72    5.00   0 
  -7   2   7  287.10    4.99   0 
  -6   5   5  440.99    5.30   0 
  -6   6   4  508.84    6.29   0 
  -6   7   3   15.96    3.45   0 
  -5   9  -1  107.89    4.86   0 
  -4   4   4  117.17    4.04   0 
  -4   7   1  706.80    6.22   0 
  -4  10  -5    0.36    4.42   0 
  -3   2   4  159.92    4.64   0 
  -2  -6   1  191.92    6.23   0 
  -2  -5   2   79.29    5.73   0 
   0  -7  -5  329.48    5.76   0 
   1  -4  -3  726.16    7.50   0 
   2  -5 -13  295.92    4.94   0 
   2  -5 -12  112.76    4.16   0 
   2  -5 -11  702.89    6.27   0 
   2   4 -12  394.36    8.93   0 
  -8   2   7  328.78    5.72   0 
  -7   1   7  173.75    4.82   0 
  -7   4   6  822.02    6.68   0 
  -6  -3   6   38.96    6.20   0 
  -6   3   6  474.37    5.63   0 
  -6   9   0  151.76    4.63   0 
  -5   6   3  318.48    4.90   0 
  -5   7   2   17.47    3.49   0 
  -4   5   3   88.50    3.96   0 
  -4   6   2   54.88    3.81   0 
  -1  -8  -5  148.46    5.51   0 
  -1  -7  -2  124.11    5.11   0 
  -1   8  -8  277.69    7.27   0 
   0  -3   0   62.20    5.03   0 
   0   4  -3 1525.52   14.54   0 
   1  -5  -4 4223.07   14.08   0 
   2  -5  -9  334.16    4.88   0 
   3  -2 -13  295.65    5.47   0 
   3  -1 -15  227.02    5.58   0 
   3  -1 -14   48.65    3.74   0 
   3  -1 -12  287.04    5.12   0 
   3   0 -14  555.97    6.89   0 
   3   0 -13  209.64    5.41   0 
  -8   4   6   43.69    3.68   0 
  -7   5   5    3.18    3.46   0 
  -7   8   2   20.04    3.59   0 
  -4  -6   3  684.01   13.62   0 
  -4   9  -3  375.83    6.11   0 
  -3   7  -1  398.37    5.51   0 
  -3   9  -5  285.62    6.10   0 
  -2   1   3 3258.30   16.83   0 
  -2   4   1 2900.19   13.66   0 
  -2   5   0  489.06    6.14   0 
  -2   8  -5   72.68    4.78   0 
  -2   9  -8   52.42    5.34   0 
   0  -7  -4  380.16    6.28   0 
   0  -5  -1  712.36    7.84   0 
   1  -6  -5  675.92    6.36   0 
   1  -2  -2  630.50    8.08   0 
   2  -5  -8   10.56    3.39   0 
   2  -4  -6 1032.69    7.43   0 
   2  -2  -5  246.89    5.07   0 
   3  -2 -15  129.00    4.20   0 
   3  -2 -14   87.88    4.18   0 
   3  -2 -12  691.95    6.42   0 
   3  -2 -11  516.62    5.84   0 
   3  -1 -16  174.88    4.77   0 
   3  -1 -11  430.79    5.74   0 
   3   0 -16  183.49    5.48   0 
   3   0 -15  187.64    4.76   0 
  -7   6   4   35.97    3.51   0 
  -7   7   3    4.67    3.60   0 
  -6   2   6   15.54    4.28   0 
  -5  -4   5  173.79   10.45   0 
  -5  -1   6 1118.93   10.23   0 
  -5   3   5  555.04    5.91   0 
  -5   8   0  523.13    5.83   0 
  -3  -8  -1    3.64    4.44   0 
  -3  -7   1  150.14    6.21   0 
  -2  -8  -2   15.04    4.63   0 
  -2  -7   0  625.99    8.30   0 
  -2   7  -3  458.89    6.25   0 
  -1  -8  -4  112.26    4.27   0 
   0  -6  -2  258.12    5.26   0 
   1  -3  -2 1864.51   12.11   0 
   1  -1  -2 1960.69   15.58   0 
   2  -6 -12  284.66    4.89   0 
   2  -6 -11  186.23    4.28   0 
   2  -6 -10   74.88    3.69   0 
   2  -3  -5 3302.47   13.13   0 
   3  -3 -15  223.44    4.84   0 
   3  -3 -14  544.09    5.96   0 
   3  -3 -13  149.56    4.32   0 
   3  -3 -12  749.15    6.49   0 
   3  -3 -11  632.93    6.20   0 
   3  -1 -10  402.52    5.59   0 
   3   1 -16  113.36    5.36   0 
   3   1 -15  182.98    5.41   0 
   3   1 -14  361.74    5.96   0 
  -6   7   2  352.05    5.07   0 
  -6   9  -1   18.28    3.74   0 
  -5   9  -2  249.86    4.90   0 
  -4   1   5  678.65    7.16   0 
  -4   3   4  307.04    5.55   0 
  -4   7   0  459.21    6.11   0 
  -3   3   3 1741.46   10.13   0 
  -1  -6   0 1933.02   12.10   0 
  -1  -5   1   25.73    4.65   0 
  -1   3   0 2608.66   15.44   0 
   0  -8  -6   51.98    3.68   0 
   1  -5  -3  670.63    6.67   0 
   2  -6  -9   15.49    3.41   0 
   3  -4 -14  601.03    7.03   0 
   3  -4 -13  608.52    6.13   0 
   3  -4 -12  210.18    4.45   0 
   3   0 -10   14.76    4.65   0 
  -8  -2   6   11.29    5.52   0 
  -7   8   1  230.17    4.90   0 
  -5   4   4  134.33    4.61   0 
  -1  -8  -3  347.88    6.67   0 
  -1  -7  -1  976.41    9.10   0 
   0  -7  -3  868.37    7.74   0 
   0  -4   0 1807.60   13.51   0 
   2  -6  -8  158.28    4.16   0 
   2  -5  -6 1140.72    7.72   0 
   3  -4 -11  552.84    5.75   0 
   3  -4 -10  301.20    4.66   0 
   3  -3  -9  684.86    6.45   0 
   3  -1  -9 1051.85    8.20   0 
   3   1 -11   82.95    4.85   0 
   3   2 -15  316.53    6.38   0 
  -6   8   0  225.07    5.31   0 
  -5   5   3  115.42    4.21   0 
  -5   6   2  337.34    5.11   0 
  -4  -7   2  594.82   11.61   0 
  -4   0   5  277.22    6.26   0 
  -4   4   3  551.68    6.16   0 
  -4   8  -2  898.10    7.55   0 
  -4   9  -4  151.26    4.46   0 
  -3   9  -6  216.62    5.21   0 
  -1   8  -9  600.42    9.89   0 
   0  -8  -5  177.58    4.58   0 
   1  -7  -5  257.08    5.51   0 
   3  -5 -13  503.90    5.95   0 
   3  -5 -12  178.58    4.64   0 
   3  -4  -9    4.42    4.08   0 
   3   2 -16   98.62    5.34   0 
   3   2 -14  145.40    5.28   0 
   3   2 -13  184.27    6.16   0 
  -7  -2   6 1633.49   13.12   0 
  -7   6   3   64.44    3.75   0 
  -6   0   6  203.74    5.75   0 
  -6   9  -2   59.12    4.09   0 
  -5   2   5  398.00    5.57   0 
  -5   9  -3  243.39    4.83   0 
  -4   5   2 3449.66   12.80   0 
  -3   7  -2  111.70    4.72   0 
  -2  -8  -1  346.41    6.72   0 
  -2   0   3   28.19    4.68   0 
  -2   8  -6 1072.78    9.64   0 
   1  -8  -8   68.48    4.21   0 
   2  -7  -9  618.55    6.59   0 
   2  -5  -5 1440.62    9.18   0 
   3  -5 -11  208.57    4.64   0 
   3  -5 -10  202.03    4.45   0 
   3   0  -9  749.89    7.69   0 
   3   1 -10  337.12    6.65   0 
  -8   0   6  346.81    6.74   0 
  -8   7   2   49.43    4.04   0 
  -7  -1   6    6.06    4.78   0 
  -7   0   6   36.27    4.79   0 
  -6  -4   5    4.03    6.93   0 
  -2   2   2  450.89    6.97   0 
  -1  -8  -2  432.38    7.15   0 
   0  -8  -4  217.63    4.93   0 
   0  -7  -2  356.83    6.41   0 
   1  -6  -3 1593.91    9.48   0 
   2  -3  -4   10.75    3.22   0 
   2  -2  -4  119.94    4.33   0 
   3  -5  -9    7.96    3.55   0 
   3   2 -12   38.37    4.52   0 
  -8   3   5  334.15    5.68   0 
  -7   3   5 1115.97    7.91   0 
  -6   4   4  127.75    4.43   0 
  -5   7   0 1119.59    7.68   0 
  -4   7  -1  580.65    6.22   0 
  -4   9  -5  201.60    5.01   0 
  -3   9  -7  535.72    7.52   0 
  -2   9 -10   98.32    5.56   0 
   1  -8  -6  115.56    4.50   0 
   1  -7  -4  326.73    5.39   0 
   1  -5  -2  370.21    5.77   0 
   2  -4  -4 2212.17   11.13   0 
   3  -6 -11   27.93    3.91   0 
  -7   7   1  275.43    5.16   0 
  -6   8  -1  124.23    4.68   0 
  -6   9  -3  378.93    5.91   0 
  -5   3   4  111.87    4.24   0 
  -3   2   3  864.64    8.31   0 
  -3   6  -1 1246.87    8.63   0 
  -2  -7   1 2479.96   15.99   0 
   3  -5  -8   89.21    3.89   0 
   3  -4  -7 1769.41    9.67   0 
   3   2 -11  149.76    6.03   0 
  -8   4   4  124.51    4.33   0 
  -8   7   1  345.42    5.54   0 
  -5   6   1 1152.51    7.91   0 
  -4   6   0  661.10    6.57   0 
  -2   3   1 5362.46   19.33   0 
  -2   4   0  149.13    4.93   0 
  -2   8  -7  171.70    5.82   0 
  -1  -9  -3  296.55    6.78   0 
   0  -9  -5  108.18    5.42   0 
   1  -8  -5  132.49    4.62   0 
   2  -8  -9  339.51    5.62   0 
   2  -5  -4 4681.56   15.34   0 
   3  -1  -7  986.94    8.81   0 
   3   3 -16  290.98    7.38   0 
   4  -3 -14 1160.80    8.42   0 
   4  -1 -15  219.80    5.18   0 
  -8   5   3  289.60    4.95   0 
  -7   8  -1   44.52    3.82   0 
  -4   3   3 3553.44   13.90   0 
  -3   8  -5  516.17    6.52   0 
   1  -7  -3 1665.79   10.03   0 
   2  -8  -8  307.95    5.39   0 
   3  -7 -11  274.86    5.40   0 
   3  -7 -10  529.48    6.36   0 
   4  -4 -12    2.75    3.54   0 
   4  -1 -13  136.09    4.55   0 
  -6  -5   5  306.68    6.71   0 
  -6  -4   4  221.45    6.15   0 
  -5  -6   5  298.10    6.18   0 
  -5  -4   3  373.07    6.55   0 
  -5   6   3  314.49    6.31   0 
  -5   8   6  130.94    5.18   0 
  -4  -6   4  693.88    7.34   0 
  -4   7   4 2648.64   12.26   0 
  -4   8   6  360.86    6.10   0 
  -2   4   1 3079.96   14.53   0 
  -2   6   3  774.25    7.48   0 
  -1  -2   0  257.53    6.75   0 
  -1   6   4 1916.42    9.92   0 
   0  -4   1  109.61    4.13   0 
   0   4   2 1255.46    9.27   0 
   1  -8   5  152.94    4.40   0 
   1   5   5  444.90    5.68   0 
   1   6   8  167.09    4.61   0 
   3  -4   3  971.09   10.04   0 
   4  -8   9  382.89    6.84   0 
   4  -6   6  257.05    6.05   0 
   4   2   9  131.22    5.41   0 
  -7  -2   4   30.35    5.41   0 
  -5  -5   4   29.76    4.06   0 
  -5   5   2 1616.98   11.69   0 
  -5   7   4 1221.02    9.42   0 
  -4  -2   1   18.86    4.55   0 
  -4   4   1 1996.42   13.49   0 
  -3  -8   6   93.41    4.15   0 
  -3  -3   1    9.51    4.25   0 
  -3   0   0  270.14    9.53   0 
  -3   8   6   23.77    3.73   0 
  -2  -9   7  388.64    5.67   0 
  -2  -5   2   74.12    3.99   0 
  -2   8   7   46.65    3.93   0 
  -1  -8   5  661.80    6.59   0 
   0   3   1  384.98    6.70   0 
   0   5   3  760.53    7.45   0 
   0   6   5  317.78    5.28   0 
   0   7   8 1548.38    9.43   0 
   1  -9   7  389.35    6.22   0 
   1  -7   4  668.67    6.62   0 
   1  -5   2 4945.26   16.60   0 
   1   4   3 1930.29   10.99   0 
   2  -8   6 1037.68    8.41   0 
   2  -4   2 6046.24   21.17   0 
   2   4   5  115.44    4.36   0 
   2   5   8  597.32    6.45   0 
   3  -9   9  169.66    4.82   0 
   3  -8   7  208.16    4.92   0 
   3   3   6   71.00    5.08   0 
   3   4   9  486.12    7.27   0 
  -5   3   1  631.21   11.24   0 
  -1  -7   4  304.23    5.06   0 
  -1   2   0 2561.46   18.53   0 
   0  -7   4 1074.13    8.27   0 
   0   7   7  551.33    6.79   0 
   1  -3   1 3491.19   17.20   0 
   1   6   7    3.56    3.72   0 
   2  -9   8   47.91    4.07   0 
   2   5   7  322.57    6.13   0 
   3  -7   6  593.37    7.43   0 
   4   0   5  367.94    9.13   0 
   4   1   6  202.51    6.75   0 
   4   2   8  321.33    6.89   0 
   5  -6  10  482.55    9.09   0 
   5  -4   8  116.07    7.83   0 
   5   0  10  164.04    8.18   0 
  -7   6   4   42.39    4.55   0 
  -7   7   5  268.33    6.39   0 
  -6  -2   3  884.19    9.96   0 
  -6   7   4    2.41    4.76   0 
  -5  -2   2  982.51   10.42   0 
  -5   8   5  332.33    6.13   0 
  -4  -7   6  201.58    5.32   0 
  -4   8   5  542.93    6.15   0 
  -2  -9   8  173.76    5.62   0 
  -2  -8   6  407.31    5.52   0 
  -2  -1   0  922.46   11.82   0 
  -2   7   4    6.65    3.61   0 
  -2   8   6    8.13    3.62   0 
  -1  -6   3  476.36    5.86   0 
  -1  -5   2    7.91    3.46   0 
  -1   4   1  560.99    6.76   0 
  -1   6   3 1849.61    9.89   0 
  -1   7   5  239.72    4.83   0 
  -1   8   8   71.51    3.93   0 
   0  -6   3 1247.59    8.41   0 
   0  -5   2 1031.88    7.95   0 
   0   6   4  999.97    8.22   0 
   1   5   4  318.74    5.40   0 
   1   6   6  262.14    5.42   0 
   2  -7   5  115.81    4.20   0 
   2  -5   3 1697.78   11.06   0 
   3  -6   5  829.39    8.20   0 
   3  -5   4   86.93    5.13   0 
   3   4   8  130.42    4.93   0 
   4  -8  10  187.08    5.34   0 
   4  -7   8  661.78    8.34   0 
   4  -4   5  133.25    6.28   0 
   5  -5   9  192.62    7.71   0 
   5  -1   8  435.37   12.65   0 
  -4   6   2   54.65    4.72   0 
  -4   7   3  529.10    6.86   0 
  -3  -8   7   74.81    4.20   0 
  -3  -6   4  177.19    4.48   0 
  -3  -4   2 2514.69   12.10   0 
  -3   8   5  932.83    7.42   0 
  -1  -8   6  667.12    6.60   0 
   0   7   6   92.06    4.25   0 
   1  -8   6   64.61    3.81   0 
   1   2   1 2124.32   14.20   0 
   2  -9   9  174.27    5.18   0 
   2  -6   4  229.15    4.83   0 
   2   4   4   44.53    4.49   0 
   2   5   6   44.64    4.80   0 
   3  -8   8  117.77    4.51   0 
   3   3   5  278.09    5.95   0 
   4  -6   7  412.50    7.08   0 
   4   2   7  302.51    7.14   0 
  -8  -2   6    9.19    5.32   0 
  -6  -5   6   69.20    4.27   0 
  -6   8   5   13.14    3.78   0 
  -5  -6   6   99.64    4.40   0 
  -4  -6   5  161.36    4.42   0 
  -4  -3   2  349.22    6.68   0 
  -3   7   3 1194.38    8.37   0 
  -3   9   7  341.05    5.65   0 
  -2  -7   5   41.32    3.86   0 
  -2  -3   1 6878.49   21.73   0 
  -2   5   1  185.35    5.33   0 
  -2   6   2   89.86    3.94   0 
  -2   8   5   23.05    4.43   0 
  -1   7   4  333.17    5.15   0 
   0  -9   8   37.19    3.75   0 
   0  -8   6  467.99    5.78   0 
   2  -8   7  161.90    4.33   0 
   2   2   2 1703.71   12.74   0 
   3   1   3  484.30    8.65   0 
   4  -5   6  199.99    5.80   0 
   5  -3   8  163.05   10.91   0 
   5   0   9  521.33   11.10   0 
  -7   1   3  110.33    9.43   0 
  -7   5   3 1225.68   12.63   0 
  -6  -4   5    4.87    3.81   0 
  -5  -5   5   63.36    4.81   0 
  -5  -3   3  146.81    5.66   0 
  -5   6   2  351.18    6.42   0 
  -4  -5   4  725.60    7.31   0 
  -4  -4   3  244.49    5.91   0 
  -4   9   6   43.30    4.02   0 
  -3   3   0  195.40    6.19   0 
  -3   8   4 1591.83    9.79   0 
  -1  -7   5  586.40    6.83   0 
   0  -3   1   75.34    4.33   0 
   0   5   2 2234.58   10.92   0 
   0   7   5  336.83    5.87   0 
   1  -9   9  105.61    5.05   0 
   1  -7   5  828.13    7.19   0 
   1  -4   2 5251.93   18.79   0 
   1   4   2  721.89    7.66   0 
   1   6   5   84.72    3.90   0 
   2  -3   2 1045.99   11.06   0 
   3  -8   9  538.69    7.23   0 
   3  -7   7   10.34    4.72   0 
   4  -7   9  432.12    7.10   0 
  -5  -4   4  139.13    4.82   0 
  -5   8   4   75.44    4.01   0 
  -4  -7   7   45.98    3.89   0 
  -4  -1   1 3376.61   19.22   0 
  -3  -8   8   14.47    3.61   0 
  -3   9   6  232.80    5.23   0 
  -2  -5   3 2324.38   11.44   0 
  -2  -4   2 1343.82    9.37   0 
  -1   6   2  387.50    5.52   0 
   0  -9   9   44.49    3.82   0 
   0   4   1 2689.72   12.74   0 
   1  -8   7  173.71    4.53   0 
   1  -5   3 2107.16   11.61   0 
   2   5   5  387.02    5.76   0 
   3   4   6  749.14    7.60   0 
   5  -5  10  443.81    9.76   0 
  -8   5   4  241.19    8.71   0 
  -7  -1   4  213.22    6.49   0 
  -7   7   4  109.70    5.35   0 
  -7   8   5  145.72    5.73   0 
  -5   9   5    7.16    4.87   0 
  -4   9   5   38.69    4.12   0 
  -1  -8   7  482.03    5.88   0 
  -1  -6   4  882.51    7.20   0 
  -1   7   3 1705.04    9.77   0 
   0  -8   7  311.91    5.23   0 
   0  -6   4  838.63    7.18   0 
   1  -2   1 2469.01   18.45   0 
   1   6   4  168.58    4.86   0 
   2  -8   8    3.60    3.58   0 
   2   6   7    7.82    3.67   0 
   3  -6   6   14.82    4.53   0 
   3   5   8  509.64    7.57   0 
   4  -7  10  482.63    7.46   0 
   4  -6   8  371.89    6.86   0 
   4  -3   5  138.40    7.80   0 
   4   1   5  181.34    6.51   0 
   4   2   6  863.74    9.49   0 
  -8   0   5   48.60    6.90   0 
  -6  -5   7   42.93    5.08   0 
  -6   7   3   13.51    4.03   0 
  -6   8   4   64.14    4.25   0 
  -5  -6   7  137.54    4.54   0 
  -4  -6   6    1.46    3.67   0 
  -4   8   3 1836.07   10.59   0 
  -3   4   0 1089.17   10.10   0 
  -3   6   1 1374.01    9.41   0 
  -3   7   2    9.69    3.47   0 
  -3   9   5  383.25    5.50   0 
  -2  -7   6   71.23    3.95   0 
  -2   4   0  154.74    5.03   0 
  -1  -5   3 1496.88    9.17   0 
   0  -9  10   79.68    4.83   0 
   0  -5   3 2569.79   11.76   0 
   0  -4   2 1557.48   10.00   0 
   0   7   4  383.24    5.37   0 
   1  -9  10  212.32    4.84   0 
   2  -4   3  482.72    7.40   0 
   2   4   3 1316.53    9.26   0 
   3  -8  10  121.58    4.64   0 
   3  -7   8  399.96    6.52   0 
   3  -5   5  222.76    5.98   0 
   3   3   4 1259.62    9.80   0 
   5  -4   9   41.09    7.11   0 
   5   0   8  232.76    8.85   0 
  -7  -3   6 1324.07   10.59   0 
  -7   6   3   62.34    5.52   0 
  -6   1   2  440.31   12.91   0 
  -5   5   1 1488.58   11.79   0 
  -5   8   3  135.24    5.26   0 
  -4  -7   8  251.45    5.28   0 
  -4   6   1  873.80    8.62   0 
  -3  -8   9   -0.18    3.62   0 
  -3  -5   4  740.05    6.88   0 
  -3   8   3 1069.34    7.89   0 
  -1  -8   8   58.92    4.75   0 
  -1  -7   6 1876.84    9.56   0 
  -1   8   4   15.93    4.56   0 
   0   8   6   48.56    4.11   0 
   2  -5   4  817.43    7.56   0 
   2   3   2 1541.24   10.42   0 
   2   5   4  292.84    5.31   0 
   3   2   3 1457.25   11.62   0 
   3   5   7  558.40    7.52   0 
   4  -7  11  161.95    5.80   0 
   4  -5   7  441.47    7.90   0 
   4   3   7  151.21    5.66   0 
   5  -5  11  297.91    9.08   0 
   5   1   9  168.49    7.65   0 
  -6   6   2  464.89    7.53   0 
  -5  -5   6  402.99    5.93   0 
  -5   7   2   18.47    3.93   0 
  -5   9   4    8.74    4.47   0 
  -4  -5   5  374.51    5.75   0 
  -4   9   4   94.95    4.12   0 
  -3  -4   3 1261.13    8.82   0 
  -2  -6   5  600.91    6.36   0 
  -2   8   3  322.42    5.06   0 
  -1   9   6   61.04    4.18   0 
   0  -8   8  137.83    4.46   0 
   0  -7   6 1319.77    8.27   0 
   0   5   1  709.18    6.91   0 
   0   6   2  291.56    5.10   0 
   1   5   2 1204.53    8.29   0 
   2  -7   7  208.17    4.83   0 
   4  -4   6 1170.08   12.19   0 
  -8   6   4   48.72    5.66   0 
  -7   8   4  398.81    7.14   0 
  -6  -3   5    7.53    4.66   0 
  -6  -2   4   21.02    5.40   0 
  -5  -6   8  175.11    5.45   0 
  -2  -8   9  160.89    4.49   0 
  -2  -7   7   74.86    4.70   0 
  -2  -2   1 1277.17   11.37   0 
   1  -8   9  580.99    6.78   0 
   1  -6   5  656.33    6.50   0 
   1   4   1 1266.91    9.57   0 
   1   6   3  142.25    4.45   0 
   2  -8  10  186.08    5.12   0 
   2   6   5  685.59    6.80   0 
   3  -7   9  376.30    6.71   0 
   3  -6   7   82.18    4.91   0 
   3   5   6  870.46    8.16   0 
   4  -6   9   54.32    4.84   0 
   4   2   5    9.03    4.27   0 
  -6   8   3  110.42    5.18   0 
  -5  -4   5  165.32    4.79   0 
  -5  -2   3   77.15    5.11   0 
  -4  -7   9  529.86    6.48   0 
  -4  -6   7  263.19    4.96   0 
  -4  -3   3  523.47    7.22   0 
  -4   8   2  302.43    6.05   0 
  -3   5   0 2636.03   13.19   0 
  -3   8   2   19.02    4.51   0 
  -2  -5   4  603.92    6.37   0 
  -2   5   0  482.00    6.37   0 
  -1  -8   9  268.17    4.91   0 
  -1  -6   5  196.73    4.60   0 
  -1   8   3  286.18    5.09   0 
  -1   9   5   20.91    3.67   0 
   0  -6   5 1779.59    9.70   0 
   1  -7   7   39.94    3.96   0 
   1   7   4  130.36    5.11   0 
   2  -6   6   66.35    4.65   0 
   2   5   3  194.14    5.30   0 
   3  -2   3 1976.49   22.14   0 
   3   4   4  195.12    5.50   0 
   4   3   6  290.80    5.73   0 
   4   4   8    6.22    3.73   0 
  -7   7   3    9.79    4.44   0 
  -5  -3   4  701.30    7.48   0 
  -4   7   1  700.91    7.64   0 
  -3   7   1  252.98    4.84   0 
  -3   9   3  777.72    7.29   0 
  -2  -4   3  193.01    5.25   0 
  -2   0   0  251.37   10.00   0 
  -2   7   1  408.38    5.59   0 
  -2   8   2  113.94    4.18   0 
  -1   5   0  667.25    6.94   0 
   0  -7   7  774.49    6.65   0 
   0   4   0 1876.95   10.90   0 
   1  -5   4 1574.98    9.67   0 
   2  -8  11   13.28    4.34   0 
   2  -7   8 1599.37    9.64   0 
   2   1   1  677.13   10.39   0 
   3   3   3 1955.03   11.84   0 
   3   5   5  229.99    5.72   0 
   4  -6  10  308.94    6.40   0 
   4   0   4 3669.88   26.12   0 
   5  -4  10   10.53    5.96   0 
  -7  -3   7  417.48    7.19   0 
  -5  -6   9  140.43    5.45   0 
  -5  -5   7  664.02    6.86   0 
  -5   8   2  151.86    4.45   0 
  -5   9   3  116.82    4.35   0 
  -4   5   0  822.31    8.67   0 
  -3  -5   5  517.42    6.16   0 
  -2  -6   6  120.38    4.94   0 
  -1  -8  10  326.35    6.02   0 
  -1  -5   4  612.47    6.39   0 
  -1   9   4   20.51    3.70   0 
   0  -5   4 1157.78    8.24   0 
   0   6   1  709.56    6.62   0 
   1  -8  10  128.27    4.39   0 
   1  -4   3 1574.97   10.54   0 
   1   6   2  201.49    4.70   0 
   2   2   1 1952.25   13.50   0 
   2   7   6  246.70    5.38   0 
   3  -7  10  148.64    4.72   0 
   3  -5   6    5.47    4.55   0 
   3   6   7  350.25    6.22   0 
   4  -5   8  382.76    7.07   0 
   4   1   4  712.83   10.08   0 
   5   0   7  474.01   11.49   0 
  -7   0   4  494.11    9.48   0 
  -6  -4   7  217.83    5.34   0 
  -4  -7  10  214.85    5.04   0 
  -4  -5   6  213.79    4.81   0 
  -4   2   0   79.59   10.70   0 
  -3  -7   9    9.43    3.64   0 
  -3  -1   1  980.61   11.26   0 
  -2  -8  11  136.87    4.33   0 
  -2   9   3  316.08    5.15   0 
  -1  -4   3 2460.22   12.17   0 
  -1   8   2  510.13    5.89   0 
   0  -8  10  170.51    4.63   0 
   0   8   3  582.39    6.42   0 
   0   9   5  108.52    4.25   0 
   1  -8  11  372.82    6.32   0 
   1  -7   8  116.24    4.19   0 
   1  -6   6 1187.81    8.27   0 
   1   7   3   77.61    3.89   0 
   1   8   5  151.56    4.68   0 
   2  -8  12   65.24    4.21   0 
   2  -5   5  279.83    5.25   0 
   3  -6   8 1592.89   10.88   0 
   3   1   2  947.33   11.34   0 
   4  -6  11  125.59    5.38   0 
   4   3   5  555.91    7.75   0 
  -7  -2   6 1434.08   11.58   0 
  -7  -1   5  689.76    9.37   0 
  -6  -5   9  192.75    4.85   0 
  -6   9   3  331.00    6.76   0 
  -5   7   1  436.18    6.22   0 
  -4  -6   8  195.68    4.85   0 
  -4   0   1 1895.44   17.79   0 
  -3  -6   7  352.28    5.39   0 
  -3  -4   4  649.22    7.01   0 
  -3   8   1   72.84    4.68   0 
  -1  -7   8   10.04    3.54   0 
  -1  -6   6   98.94    4.14   0 
  -1  -3   2 5431.26   19.14   0 
  -1   6   0  964.96    7.66   0 
   0  -8  11   72.13    4.73   0 
   0  -7   8  305.09    4.94   0 
   0  -6   6 1282.25    8.25   0 
   0  -4   3 1475.77    9.71   0 
   1   3   0 1328.37   10.52   0 
   2  -6   7   23.82    4.49   0 
   2   5   2 1133.61    8.29   0 
   3  -7  11   10.07    3.76   0 
   3  -4   5   76.40    4.82   0 
   3   2   2 1334.64   11.10   0 
   3   4   3  396.97    6.62   0 
   3   5   4   39.70    4.67   0 
   3   6   6   17.18    4.32   0 
   4   2   4   22.88    4.98   0 
   4   4   6  125.42    4.83   0 
   5  -4  11  375.54    9.69   0 
   5  -3   9  202.01    9.67   0 
   5   1   7  540.02   10.59   0 
   5   2   8  287.26    7.67   0 
  -7   5   2 1036.84   13.24   0 
  -6  -3   6   39.82    4.84   0 
  -6   8   2   81.40    5.27   0 
  -5  -4   6  267.23    5.35   0 
  -4  -4   5  213.59    5.64   0 
  -4   6   0  648.99    7.33   0 
  -4   9   2  912.44    7.74   0 
  -4  10   3    2.51    4.62   0 
  -3   9   2 1042.31    8.07   0 
  -2  -7   9  150.68    5.06   0 
  -2  -5   5  960.40    7.45   0 
  -2   9   2  343.05    6.06   0 
  -1   9   3   26.11    3.76   0 
   0   9   4   75.63    4.00   0 
   1   8   4  120.02    4.20   0 
   2  -4   4 1416.14   10.37   0 
   2  -3   3 1123.08   11.05   0 
   3  -7  12   10.02    4.47   0 
   3  -3   4 2010.36   15.41   0 
   4  -6  12  159.40    6.03   0 
   4  -4   7 1770.14   14.08   0 
   5  -2   8  300.88   13.34   0 
  -8  -1   7    6.40    5.29   0 
  -8   1   5  418.31   10.30   0 
  -7   4   2  615.59   15.39   0 
  -6   4   1  637.04   11.73   0 
  -5  -5   8  146.87    4.65   0 
  -5   9   2  273.04    5.25   0 
  -3  -7  10    9.43    3.54   0 
  -3  -2   2  141.51    5.28   0 
  -3  10   3  235.20    5.02   0 
  -2  -6   7   15.58    3.50   0 
  -2   4  -1 3592.74   16.74   0 
  -1  -8  12   64.53    4.03   0 
   0  -8  12   60.15    4.17   0 
   0   7   1  732.93    6.53   0 
   0   8   2  974.81    7.47   0 
   1  -7   9  481.57    5.64   0 
   1  -5   5 1287.95    8.67   0 
   1   4   0   69.82    4.34   0 
   1   6   1  305.38    5.73   0 
   1   7   2  126.39    4.14   0 
   2  -7  10  113.35    4.27   0 
   2   4   1 1182.74    8.60   0 
   3  -6   9   96.56    4.90   0 
   3   0   2 1268.52   17.81   0 
   3   6   5  115.66    4.31   0 
   4  -5   9   20.94    4.27   0 
   4   4   5  520.66    7.28   0 
  -8   0   6  319.04    7.85   0 
  -7  -3   8  110.85    5.48   0 
  -6  -2   5  304.91    6.45   0 
  -6   0   3  126.52    6.42   0 
  -5  -3   5  300.78    6.06   0 
  -5   8   1  357.93    5.56   0 
  -4  -6   9  107.89    4.50   0 
  -4  -5   7  661.05    6.51   0 
  -4   7   0  439.24    6.55   0 
  -3  -6   8  357.69    5.21   0 
  -3  -5   6  180.77    4.50   0 
  -2   5  -1  289.79    5.89   0 
  -1  -7   9  204.92    4.61   0 
  -1  -5   5 1150.20    7.98   0 
  -1   4  -1 4557.12   17.29   0 
  -1   7   0  167.58    5.00   0 
  -1   8   1    8.78    3.58   0 
   0  -7   9  257.73    4.69   0
[truncated: 1,234,287 more chars]
